# Supplementary material for: trans-Bis(N,N-diethyl­ethylenediamine)­nickel(II) dibromide
Source: Acta Crystallogr Sect E Struct Rep Online. 2010 Dec 8;67(Pt 1):m48–9. doi: 10.1107/S1600536810050403 (PMC3050186; doi:10.1107/S1600536810050403)
Supplement: Supplementary file 1 [file e-67-00m48-sup1.cif]

##############################################################################
###                                                                        ###
###        Electronic paper (Acta Crystallographica Section E)             ###
###                                                                        ###
##############################################################################
#                                                                            #
# This CIF contains the data in a paper accepted for publication in Acta     #
# Crystallographica Section E. It conforms to the requirements of Notes      #
# for Authors for Section E, and has been peer reviewed under the auspices   #
# of the IUCr Commission on Journals.                                        #
#                                                                            #
# Full details of the Crystallographic Information File format               #
# are given in the paper "The Crystallographic Information File (CIF):       #
# a New Standard Archive File for Crystallography" by S. R. Hall, F. H.      #
# Allen and I. D. Brown [Acta Cryst. (1991), A47, 655-685].                  #
#                                                                            #
# The current version of the core CIF dictionary is obtainable from          #
# ftp://ftp.iucr.org/pub/cif_core.dic. The current version number is 2.4.    #
#                                                                            #
# Software is freely available for graphical display of the structure(s) in  #
# this CIF.  For information consult the CIF home page http://www.iucr.org/  #
# cif/home.html                                                              #
#                                                                            #
# This file may be used for bona fide research purposes within the           #
# scientific community so long as proper attribution is given to the journal # 
# article from which it was obtained.                                        #
#                                                                            #
##############################################################################
                                             
data_I
_audit_creation_method     SHELXL-97
_chemical_name_systematic
;
<i>trans</i>-Bis(<i>N</i>,<i>N</i>-diethylethylenediamine)nickel(II)
dibromide
;
_chemical_name_common     ?
_chemical_formula_moiety     'C12 H32 N4 Ni 2+, 2(Br -)'
_chemical_formula_sum     'C12 H32 Br2 N4 Ni'
_chemical_formula_iupac     '[Ni (C6 H16 N2)2] Br2'
_chemical_formula_weight     450.95
_chemical_melting_point     ?
_symmetry_cell_setting     monoclinic
_symmetry_space_group_name_H-M     'C 2/c'
_symmetry_space_group_name_Hall     '-C 2yc'
loop_
    _symmetry_equiv_pos_as_xyz
    'x, y, z'
    '-x, y, -z+1/2'
    'x+1/2, y+1/2, z'
    '-x+1/2, y+1/2, -z+1/2'
    '-x, -y, -z'
    'x, -y, z-1/2'
    '-x+1/2, -y+1/2, -z'
    'x+1/2, -y+1/2, z-1/2'
_cell_length_a     12.837(3)
_cell_length_b     11.162(3)
_cell_length_c     13.244(3)
_cell_angle_alpha     90.00
_cell_angle_beta     106.543(4)
_cell_angle_gamma     90.00
_cell_volume     1819.2(8)
_cell_formula_units_Z     4
_cell_measurement_reflns_used     6699
_cell_measurement_theta_min     2.465
_cell_measurement_theta_max     28.265
_cell_measurement_temperature     100(2)
_exptl_crystal_description     diamondoid
_exptl_crystal_colour     orange
_exptl_crystal_size_max     0.05
_exptl_crystal_size_mid     0.05
_exptl_crystal_size_min     0.05
_exptl_crystal_density_diffrn     1.647
_exptl_crystal_density_meas     ?
_exptl_crystal_density_method     'not measured'
_exptl_crystal_F_000     920
_exptl_absorpt_coefficient_mu     5.454
_exptl_absorpt_correction_type     multi-scan
_exptl_absorpt_process_details     '(SADABS; Sheldrick, 2008<i>b</i>)'
_exptl_absorpt_correction_T_min     0.6234
_exptl_absorpt_correction_T_max     0.7721
_exptl_special_details
;
 The diffraction data were collected in three sets of
 606 frames (0.3 deg. width in \w at \f = 0, 120
 and 240 deg. A scan time of 10 sec/frame was used.
;
_diffrn_ambient_temperature     100(2)
_diffrn_radiation_type     MoK\a
_diffrn_radiation_wavelength     0.71073
_diffrn_radiation_source     'fine-focus sealed tube'
_diffrn_radiation_monochromator     graphite
_diffrn_measurement_device_type     'Bruker APEXI CCD'
_diffrn_measurement_method     '\f and \w'
_diffrn_detector_area_resol_mean     ?
_diffrn_reflns_number     7870
_diffrn_reflns_av_R_equivalents     0.0236
_diffrn_reflns_av_sigmaI/netI     0.0200
_diffrn_reflns_theta_min     2.46
_diffrn_reflns_theta_max     28.25
_diffrn_reflns_theta_full     28.25
_diffrn_measured_fraction_theta_max     0.945
_diffrn_measured_fraction_theta_full     1.000
_diffrn_reflns_limit_h_min     -17
_diffrn_reflns_limit_h_max     16
_diffrn_reflns_limit_k_min     -14
_diffrn_reflns_limit_k_max     14
_diffrn_reflns_limit_l_min     -17
_diffrn_reflns_limit_l_max     17
_refine_special_details
;
 Refinement of <i>F</i>^2^ against ALL reflections.  The weighted R-factor
 wR and goodness of fit S are based on <i>F</i>^2^, conventional R-factors
 R are based on <i>F</i>, with <i>F</i> set to zero for negative <i>F</i>^2^.
 The threshold expression of <i>F</i>^2^ > 2\s(<i>F</i>^2^) is used only
 for calculating R-factors(gt) etc. and is not relevant to the choice of
 reflections for refinement.  R-factors based on <i>F</i>^2^ are statistically
 about twice as large as those based on <i>F</i>, and R- factors based on
 ALL data will be even larger.
;
_reflns_number_total     2130
_reflns_number_gt     2029
_reflns_threshold_expression     I>2\s(I)
_refine_ls_structure_factor_coef     Fsqd
_refine_ls_matrix_type     full
_refine_ls_R_factor_all     0.0206
_refine_ls_R_factor_gt     0.0194
_refine_ls_wR_factor_gt     0.0492
_refine_ls_wR_factor_ref     0.0498
_refine_ls_goodness_of_fit_ref     1.059
_refine_ls_restrained_S_all     1.059
_refine_ls_number_reflns     2130
_refine_ls_number_parameters     153
_refine_ls_number_restraints     0
_refine_ls_hydrogen_treatment     refall
_refine_ls_weighting_scheme     calc
_refine_ls_weighting_details
         'calc w=1/[\s^2^(Fo^2^)+(0.0311P)^2^+1.2408P] where P=(Fo^2^+2Fc^2^)/3'
_atom_sites_solution_hydrogens     difmap
_atom_sites_solution_primary     direct
_atom_sites_solution_secondary     difmap
_refine_ls_shift/su_max     0.001
_refine_ls_shift/su_mean     0.000
_refine_diff_density_max     0.568
_refine_diff_density_min     -0.429
_refine_ls_extinction_method     none
_refine_ls_extinction_coef     ?
loop_
    _atom_type_symbol
    _atom_type_description
    _atom_type_scat_dispersion_real
    _atom_type_scat_dispersion_imag
    _atom_type_scat_source
    'C' 'C' 0.0033 0.0016
                         'International Tables Vol C Tables 4.2.6.8 and 6.1.1.4'
    'H' 'H' 0.0000 0.0000
                         'International Tables Vol C Tables 4.2.6.8 and 6.1.1.4'
    'N' 'N' 0.0061 0.0033
                         'International Tables Vol C Tables 4.2.6.8 and 6.1.1.4'
    'Ni' 'Ni' 0.3393 1.1124
                         'International Tables Vol C Tables 4.2.6.8 and 6.1.1.4'
    'Br' 'Br' -0.2901 2.4595
                         'International Tables Vol C Tables 4.2.6.8 and 6.1.1.4'
_computing_data_collection     'APEX2 (Bruker, 2009)'
_computing_cell_refinement     'SAINT (Bruker, 2008)'
_computing_data_reduction     'SAINT (Bruker, 2008)'
_computing_structure_solution     'SHELXS97 (Sheldrick, 2008<i>a</i>)'
_computing_structure_refinement     'SHELXL97 (Sheldrick, 2008<i>a</i>)'
_computing_molecular_graphics     'SHELXTL (Sheldrick, 2008<i>a</i>)'
_computing_publication_material     'SHELXTL (Sheldrick, 2008<i>a</i>)'
loop_
    _atom_site_type_symbol
    _atom_site_label
    _atom_site_fract_x
    _atom_site_fract_y
    _atom_site_fract_z
    _atom_site_U_iso_or_equiv
    _atom_site_adp_type
    _atom_site_calc_flag
    _atom_site_refinement_flags
    _atom_site_occupancy
    _atom_site_disorder_assembly
    _atom_site_disorder_group
    Br Br1 0.0000 0.913257(18) 0.2500 0.01466(7) Uani d S 1 . .
    Br Br2 0.0000 0.469242(19) 0.2500 0.01838(7) Uani d S 1 . .
    Ni Ni1 -0.2500 0.7500 0.0000 0.01079(7) Uani d S 1 . .
    N N1 -0.31881(11) 0.67603(11) 0.09965(10) 0.0131(3) Uani d . 1 . .
    N N2 -0.39293(11) 0.80349(12) -0.07621(11) 0.0141(3) Uani d . 1 . .
    C C1 -0.43989(13) 0.69026(14) 0.05604(13) 0.0163(3) Uani d . 1 . .
    C C2 -0.46277(14) 0.80667(14) -0.00423(13) 0.0178(3) Uani d . 1 . .
    C C3 -0.29344(13) 0.54467(14) 0.11697(12) 0.0160(3) Uani d . 1 . .
    C C4 -0.29416(14) 0.48022(15) 0.01586(13) 0.0189(3) Uani d . 1 . .
    C C5 -0.27917(14) 0.74426(15) 0.20169(12) 0.0183(3) Uani d . 1 . .
    C C6 -0.31232(17) 0.69197(17) 0.29384(14) 0.0238(4) Uani d . 1 . .
    H H1N -0.4012(17) 0.868(2) -0.1105(17) 0.020(5) Uiso d . 1 . .
    H H2N -0.4197(18) 0.748(2) -0.1241(17) 0.023(5) Uiso d . 1 . .
    H H1A -0.4657(16) 0.6263(19) 0.0066(16) 0.015(5) Uiso d . 1 . .
    H H1B -0.4752(18) 0.6886(17) 0.1114(17) 0.018(5) Uiso d . 1 . .
    H H2A -0.538(2) 0.811(2) -0.045(2) 0.030(6) Uiso d . 1 . .
    H H2B -0.4442(17) 0.8744(19) 0.0408(16) 0.017(5) Uiso d . 1 . .
    H H3A -0.2203(16) 0.5385(17) 0.1685(14) 0.010(4) Uiso d . 1 . .
    H H3B -0.3443(15) 0.5112(18) 0.1468(14) 0.012(4) Uiso d . 1 . .
    H H4A -0.231(2) 0.498(2) -0.0054(17) 0.037(6) Uiso d . 1 . .
    H H4B -0.293(2) 0.394(2) 0.033(2) 0.037(6) Uiso d . 1 . .
    H H4C -0.3579(19) 0.492(2) -0.0417(18) 0.031(6) Uiso d . 1 . .
    H H5A -0.2023(19) 0.746(2) 0.2170(17) 0.023(5) Uiso d . 1 . .
    H H5B -0.3036(18) 0.8251(19) 0.1900(17) 0.018(5) Uiso d . 1 . .
    H H6A -0.291(2) 0.744(2) 0.349(2) 0.036(6) Uiso d . 1 . .
    H H6B -0.388(3) 0.680(3) 0.281(2) 0.052(9) Uiso d . 1 . .
    H H6C -0.280(2) 0.615(3) 0.313(2) 0.040(7) Uiso d . 1 . .
loop_
    _atom_site_aniso_label
    _atom_site_aniso_U_11
    _atom_site_aniso_U_22
    _atom_site_aniso_U_33
    _atom_site_aniso_U_12
    _atom_site_aniso_U_13
    _atom_site_aniso_U_23
    Br1 0.01334(11) 0.01570(11) 0.01413(11) 0.000 0.00262(8) 0.000
    Br2 0.01588(12) 0.01737(12) 0.01981(12) 0.000 0.00175(8) 0.000
    Ni1 0.00960(13) 0.01277(13) 0.01037(13) -0.00131(9) 0.00344(9) 0.00080(9)
    N1 0.0117(6) 0.0162(6) 0.0112(6) -0.0021(5) 0.0029(5) 0.0002(5)
    N2 0.0135(6) 0.0150(6) 0.0141(6) -0.0002(5) 0.0042(5) 0.0013(5)
    C1 0.0110(7) 0.0213(8) 0.0174(7) -0.0017(6) 0.0052(6) 0.0013(6)
    C2 0.0139(8) 0.0218(8) 0.0196(8) 0.0024(6) 0.0075(6) 0.0015(6)
    C3 0.0172(7) 0.0159(7) 0.0148(7) -0.0021(6) 0.0043(6) 0.0022(6)
    C4 0.0207(8) 0.0157(7) 0.0197(8) -0.0023(6) 0.0051(6) -0.0012(6)
    C5 0.0211(8) 0.0211(8) 0.0132(7) -0.0071(6) 0.0058(6) -0.0032(6)
    C6 0.0303(10) 0.0288(9) 0.0149(8) -0.0087(7) 0.0105(7) -0.0026(7)
_geom_special_details
;
 All esds (except the esd in the dihedral angle between two l.s. planes)
 are estimated using the full covariance matrix.  The cell esds are taken
 into account individually in the estimation of esds in distances, angles
 and torsion angles; correlations between esds in cell parameters are only
 used when they are defined by crystal symmetry.  An approximate (isotropic)
 treatment of cell esds is used for estimating esds involving l.s. planes.
;
loop_
    _geom_bond_atom_site_label_1
    _geom_bond_atom_site_label_2
    _geom_bond_site_symmetry_2
    _geom_bond_distance
    _geom_bond_publ_flag
    Ni1 N2 7_465 1.9202(14) ?
    Ni1 N2 . 1.9202(14) ?
    Ni1 N1 . 1.9666(13) ?
    Ni1 N1 7_465 1.9666(13) ?
    N1 C1 . 1.505(2) ?
    N1 C3 . 1.505(2) ?
    N1 C5 . 1.508(2) ?
    N2 C2 . 1.483(2) ?
    N2 H1N . 0.84(2) ?
    N2 H2N . 0.88(2) ?
    C1 C2 . 1.509(2) ?
    C1 H1A . 0.96(2) ?
    C1 H1B . 0.97(2) ?
    C2 H2A . 0.96(3) ?
    C2 H2B . 0.95(2) ?
    C3 C4 . 1.518(2) ?
    C3 H3A . 0.993(19) ?
    C3 H3B . 0.933(19) ?
    C4 H4A . 0.96(2) ?
    C4 H4B . 0.99(3) ?
    C4 H4C . 0.96(2) ?
    C5 C6 . 1.519(2) ?
    C5 H5A . 0.95(2) ?
    C5 H5B . 0.95(2) ?
    C6 H6A . 0.92(3) ?
    C6 H6B . 0.95(3) ?
    C6 H6C . 0.96(3) ?
loop_
    _geom_angle_atom_site_label_1
    _geom_angle_atom_site_label_2
    _geom_angle_atom_site_label_3
    _geom_angle_site_symmetry_1
    _geom_angle_site_symmetry_3
    _geom_angle
    _geom_angle_publ_flag
    N2 Ni1 N2 7_465 . 180.0 ?
    N2 Ni1 N1 7_465 . 93.51(6) ?
    N2 Ni1 N1 . . 86.49(6) ?
    N2 Ni1 N1 7_465 7_465 86.49(6) ?
    N2 Ni1 N1 . 7_465 93.51(6) ?
    N1 Ni1 N1 . 7_465 180.00(7) ?
    C1 N1 C3 . . 108.44(11) ?
    C1 N1 C5 . . 109.81(12) ?
    C3 N1 C5 . . 110.62(12) ?
    C1 N1 Ni1 . . 108.08(9) ?
    C3 N1 Ni1 . . 113.09(10) ?
    C5 N1 Ni1 . . 106.74(9) ?
    C2 N2 Ni1 . . 109.36(10) ?
    C2 N2 H1N . . 108.6(14) ?
    Ni1 N2 H1N . . 120.3(15) ?
    C2 N2 H2N . . 107.2(14) ?
    Ni1 N2 H2N . . 106.2(14) ?
    H1N N2 H2N . . 104(2) ?
    N1 C1 C2 . . 108.55(12) ?
    N1 C1 H1A . . 107.5(12) ?
    C2 C1 H1A . . 107.6(12) ?
    N1 C1 H1B . . 111.3(13) ?
    C2 C1 H1B . . 110.8(12) ?
    H1A C1 H1B . . 110.9(17) ?
    N2 C2 C1 . . 104.89(13) ?
    N2 C2 H2A . . 109.1(15) ?
    C1 C2 H2A . . 111.1(14) ?
    N2 C2 H2B . . 109.5(12) ?
    C1 C2 H2B . . 112.1(12) ?
    H2A C2 H2B . . 110.1(18) ?
    N1 C3 C4 . . 112.36(13) ?
    N1 C3 H3A . . 107.0(11) ?
    C4 C3 H3A . . 109.9(11) ?
    N1 C3 H3B . . 107.9(12) ?
    C4 C3 H3B . . 110.8(12) ?
    H3A C3 H3B . . 108.7(15) ?
    C3 C4 H4A . . 111.6(14) ?
    C3 C4 H4B . . 104.9(14) ?
    H4A C4 H4B . . 109(2) ?
    C3 C4 H4C . . 115.2(14) ?
    H4A C4 H4C . . 110.1(19) ?
    H4B C4 H4C . . 106(2) ?
    N1 C5 C6 . . 115.20(13) ?
    N1 C5 H5A . . 105.6(14) ?
    C6 C5 H5A . . 110.5(13) ?
    N1 C5 H5B . . 108.7(13) ?
    C6 C5 H5B . . 109.8(13) ?
    H5A C5 H5B . . 106.6(19) ?
    C5 C6 H6A . . 108.2(16) ?
    C5 C6 H6B . . 114.6(19) ?
    H6A C6 H6B . . 106(2) ?
    C5 C6 H6C . . 111.4(16) ?
    H6A C6 H6C . . 111(2) ?
    H6B C6 H6C . . 105(2) ?
loop_
    _geom_hbond_atom_site_label_D
    _geom_hbond_atom_site_label_H
    _geom_hbond_atom_site_label_A
    _geom_hbond_site_symmetry_A
    _geom_hbond_distance_DH
    _geom_hbond_distance_HA
    _geom_hbond_distance_DA
    _geom_hbond_angle_DHA
    N2 H2N Br1 7_465 0.88(2) 2.47(2) 3.3524(15) 176.3(19)
    N2 H1N Br2 7_465 0.84(2) 2.64(2) 3.4381(15) 157.9(19)
data_global
_journal_date_recd_electronic     2010-11-25
_journal_date_accepted     2010-12-01
_journal_name_full     'Acta Crystallographica, Section E'
_journal_year     2011
_journal_volume     67
_journal_issue      1
_journal_page_first     m48
_journal_page_last     m49
_journal_paper_category     QM
_journal_coeditor_code     WM2433
_publ_contact_author_name     'Dr. James P. Donahue'
_publ_contact_author_address
; Department of Chemistry
  Tulane University
  6400 Freret Street
  New Orleans, Louisiana 70118-5698
  U.S.A.
;
_publ_contact_author_email     donahue@tulane.edu
_publ_contact_author_fax     '504-865-5596'
_publ_contact_author_phone     '504-862-3562'
_publ_section_title
;
<i>trans</i>-Bis(<i>N</i>,<i>N</i>-diethylethylenediamine)nickel(II) dibromide
;
loop_
    _publ_author_name
    _publ_author_footnote
    _publ_author_address
    'Ferrara,  Skylar J.' ?
;
Department of Chemistry
Tulane University
6400 Freret Street
New Orleans, Louisiana 70118-5698
USA
;
    'Mague, Joel T.' ?
;
Department of Chemistry
Tulane University
6400 Freret Street
New Orleans, Louisiana 70118-5698
USA
;
    'Donahue,  James P.' ?
;
Department of Chemistry
Tulane University
6400 Freret Street
New Orleans, Louisiana 70118-5698
USA
;
