# Supplementary material for: trans-Bis(N,N-diethyl­ethylenediamine)­nickel(II) dibromide
Source: Acta Crystallogr Sect E Struct Rep Online. 2010 Dec 8;67(Pt 1):m48–9. doi: 10.1107/S1600536810050403 (PMC3050186; doi:10.1107/S1600536810050403)
Supplement: Supplementary file 2 [file e-67-00m48-Isup2.hkl]

# 
# h,k,l, Fc-squared, Fo-squared, sigma(Fo-squared) and status flag 
# 
data_I
_shelx_title ' jpd403 in C2/c' 
_shelx_refln_list_code          4 
_shelx_F_calc_maximum      363.23 
_exptl_crystal_F_000       920.00 
_reflns_d_resolution_high  0.7507 
 
loop_ 
 _symmetry_equiv_pos_as_xyz 
 'x, y, z' 
 '-x, y, -z+1/2' 
 'x+1/2, y+1/2, z' 
 '-x+1/2, y+1/2, -z+1/2' 
 '-x, -y, -z' 
 'x, -y, z-1/2' 
 '-x+1/2, -y+1/2, -z' 
 'x+1/2, -y+1/2, z-1/2' 
 
_cell_length_a    12.8370 
_cell_length_b    11.1623 
_cell_length_c    13.2438 
_cell_angle_alpha  90.000 
_cell_angle_beta  106.543 
_cell_angle_gamma  90.000 
 
_shelx_F_squared_multiplier     1.000 
 
loop_ 
 _refln_index_h 
 _refln_index_k 
 _refln_index_l 
 _refln_F_squared_calc 
 _refln_F_squared_meas 
 _refln_F_squared_sigma 
 _refln_observed_status 
   2   0   0     2193.31     2607.39     51.84 o 
   4   0   0   131939.03   123935.17   4021.85 o 
   6   0   0    12776.00    13752.65    323.70 o 
   8   0   0    27286.85    27914.28    509.70 o 
  10   0   0    13306.59    13841.79    553.73 o 
  12   0   0    14848.24    15522.16    443.11 o 
  14   0   0     2038.61     1993.67     90.32 o 
   1   1   0      263.20      215.19      5.37 o 
   3   1   0    10776.02    11195.07    175.35 o 
   5   1   0     4191.50     4462.19     60.06 o 
   7   1   0     1966.07     2000.97     29.89 o 
   9   1   0       66.50       62.19      7.06 o 
  11   1   0        0.46       14.04      9.47 o 
  13   1   0       83.68      101.64     16.36 o 
  15   1   0      279.22      347.56     33.70 o 
   0   2   0     4206.49     3894.78     73.21 o 
   2   2   0    46556.14    48593.56    739.86 o 
   4   2   0     5633.13     5882.58     77.58 o 
   6   2   0    46772.01    48568.25    622.54 o 
   8   2   0     3415.20     3690.99     51.77 o 
  10   2   0    23472.39    24249.19    380.77 o 
  12   2   0      790.07      865.83     29.18 o 
  14   2   0    15022.58    15874.66    299.85 o 
   1   3   0     7589.79     8279.99    107.44 o 
   3   3   0     7273.85     7726.41    100.96 o 
   5   3   0    12078.41    12904.03    169.68 o 
   7   3   0     5352.01     5386.74     77.47 o 
   9   3   0      500.38      547.84     17.21 o 
  11   3   0     4901.03     4900.30     84.73 o 
  13   3   0     2845.14     2695.05     63.37 o 
  15   3   0     1835.87     2084.18     70.35 o 
   0   4   0    34723.54    36327.36    659.09 o 
   2   4   0    17110.51    18581.38    211.11 o 
   4   4   0    13518.09    14439.21    187.50 o 
   6   4   0     4756.78     5003.19     67.88 o 
   8   4   0     4387.17     4311.63     60.15 o 
  10   4   0      795.65      787.38     21.51 o 
  12   4   0      865.11      873.12     30.66 o 
  14   4   0      315.74      354.13     28.86 o 
   1   5   0    20225.88    20930.65    328.52 o 
   3   5   0    35153.75    37968.54    429.78 o 
   5   5   0     6209.37     5968.41     98.86 o 
   7   5   0    18153.49    18934.82    246.48 o 
   9   5   0    14494.61    14059.21    202.08 o 
  11   5   0     4718.37     4964.92    101.71 o 
  13   5   0     3689.17     3993.70     87.06 o 
  15   5   0      951.63      975.19     46.77 o 
   0   6   0     3528.46     3329.37     64.62 o 
   2   6   0      726.84      684.51     12.54 o 
   4   6   0    17438.31    18123.96    224.25 o 
   6   6   0     1202.59     1180.10     25.66 o 
   8   6   0    14423.29    14567.61    248.32 o 
  10   6   0      238.79      251.79     18.08 o 
  12   6   0     4896.84     4982.72    103.99 o 
  14   6   0       98.38       86.83     25.44 o 
   1   7   0     4731.99     4692.09     70.00 o 
   3   7   0     6262.73     6095.56    120.92 o 
   5   7   0     6351.25     6324.83     80.95 o 
   7   7   0     3362.01     3230.89     47.13 o 
   9   7   0     2036.35     2011.69     48.37 o 
  11   7   0     2383.10     2393.13     70.81 o 
  13   7   0     2543.68     2550.82     78.21 o 
   0   8   0      188.77      196.82     16.96 o 
   2   8   0    10625.88    10220.27    165.28 o 
   4   8   0     2307.01     2236.42     42.28 o 
   6   8   0     6388.25     6248.39     81.32 o 
   8   8   0     2497.87     2571.91    108.21 o 
  10   8   0     3200.22     3195.84     71.29 o 
  12   8   0      528.41      570.14     36.48 o 
   1   9   0      227.86      238.44     15.49 o 
   3   9   0     1285.84     1132.00     26.58 o 
   5   9   0      159.93      170.47     13.14 o 
   7   9   0      684.08      660.50     25.92 o 
   9   9   0      449.24      448.11     29.99 o 
  11   9   0       30.30       13.09     31.42 o 
   0  10   0       15.34        4.85     12.47 o 
   2  10   0     8645.14     7870.64    131.46 o 
   4  10   0     1701.75     1575.87     34.71 o 
   6  10   0     3450.35     3408.90     63.50 o 
   8  10   0      697.84      666.20     34.70 o 
  10  10   0     1600.52     1671.01     58.77 o 
   1  11   0     6554.06     6237.65    107.31 o 
   3  11   0     4689.61     4538.54     81.14 o 
   5  11   0     5982.43     5830.78    101.55 o 
   7  11   0     4289.92     4092.43    109.12 o 
   9  11   0     1547.48     1499.07     56.00 o 
   0  12   0     2110.17     2069.23     63.28 o 
   2  12   0     1048.92      964.27     28.26 o 
   4  12   0     2794.68     2734.27     55.16 o 
   6  12   0      199.02      222.74     25.04 o 
   8  12   0     1576.05     1597.31     59.22 o 
   1  13   0     4210.98     4195.94     78.44 o 
   3  13   0     4923.65     4950.82     90.32 o 
   5  13   0     1748.44     1733.99     50.59 o 
   0  14   0     6472.01     6744.02    168.19 o 
   2  14   0      370.12      391.20     22.89 o 
   4  14   0     3348.04     3442.79    141.38 o 
 -15   1   1     1636.88     1702.59     47.91 o 
 -13   1   1     3911.83     3900.81     71.19 o 
 -11   1   1      499.47      506.18     18.12 o 
  -9   1   1     8452.25     8206.61    133.35 o 
  -7   1   1       50.02      124.73      7.76 o 
  -5   1   1     6558.08     6780.43     88.97 o 
  -3   1   1     8445.65     8659.42    112.43 o 
  -1   1   1    44494.49    44206.13    695.97 o 
   1   1   1    35297.63    34754.33    449.45 o 
   3   1   1    13962.38    15151.12    195.23 o 
   5   1   1    24550.56    26347.19    338.95 o 
   7   1   1    12204.42    12565.14    164.54 o 
   9   1   1      579.91      551.24     13.26 o 
  11   1   1     3680.31     3591.98     75.66 o 
  13   1   1      584.15      514.15     31.43 o 
  15   1   1     3154.79     3245.63     95.80 o 
 -14   2   1     3545.39     3605.05     79.97 o 
 -12   2   1     4302.67     4438.90     78.59 o 
 -10   2   1     2643.16     2690.37     58.65 o 
  -8   2   1    16867.05    17588.59    257.00 o 
  -6   2   1    17082.66    18112.96    234.59 o 
  -4   2   1    15140.96    15354.65    198.38 o 
  -2   2   1    32768.93    35629.49    513.61 o 
   0   2   1     3221.04     3614.45     64.16 o 
   2   2   1    36388.74    37384.91    481.43 o 
   4   2   1    25030.64    26373.83    338.70 o 
   6   2   1     8033.07     7687.95    101.83 o 
   8   2   1    11157.18    11867.47    156.28 o 
  10   2   1     8076.89     7938.62    130.18 o 
  12   2   1     6207.07     6267.46    138.59 o 
  14   2   1     4545.99     4778.05    127.73 o 
 -15   3   1     3188.65     3406.59     78.69 o 
 -13   3   1      112.22      123.02     16.59 o 
 -11   3   1     4819.79     5007.16     86.40 o 
  -9   3   1      758.87      757.62     17.42 o 
  -7   3   1     9948.84     9775.50    155.36 o 
  -5   3   1      721.21      682.53     13.48 o 
  -3   3   1     9875.73    10405.70    135.49 o 
  -1   3   1     4532.77     4677.05     54.48 o 
   1   3   1    32004.79    33645.07    477.50 o 
   3   3   1      795.92      759.97     19.02 o 
   5   3   1    24403.42    25863.17    333.37 o 
   7   3   1     1692.09     1634.51     33.98 o 
   9   3   1     8154.99     8604.87    125.68 o 
  11   3   1      423.63      409.33     21.56 o 
  13   3   1     4612.35     4692.80     98.78 o 
  15   3   1      382.27      438.53     53.67 o 
 -16   4   1     3391.17     3487.29    133.52 o 
 -14   4   1     3094.03     3226.93     74.20 o 
 -12   4   1    10447.85    10497.15    201.37 o 
 -10   4   1    16777.96    17181.06    272.77 o 
  -8   4   1     7917.81     7534.06    177.74 o 
  -6   4   1    14354.35    14623.70    211.67 o 
  -4   4   1    21132.13    22325.10    288.12 o 
  -2   4   1    28775.24    30550.46    346.98 o 
   0   4   1    51709.45    52935.30    742.25 o 
   2   4   1    22227.76    23170.00    457.40 o 
   4   4   1    11601.95    11694.89    152.35 o 
   6   4   1    22990.76    23622.56    305.63 o 
   8   4   1    10840.73    10799.30    142.94 o 
  10   4   1     4925.42     5114.45     89.28 o 
  12   4   1     4526.65     4643.46     96.89 o 
  14   4   1     1848.81     1950.61     52.30 o 
 -15   5   1     1151.52     1246.75     41.79 o 
 -13   5   1       64.41       88.84     18.86 o 
 -11   5   1     2349.92     2450.29     48.30 o 
  -9   5   1      102.47      124.94     12.87 o 
  -7   5   1     8948.66     8884.04    118.26 o 
  -5   5   1      883.14      941.68     18.41 o 
  -3   5   1    17175.56    17990.48    205.63 o 
  -1   5   1     1258.07     1347.99     22.83 o 
   1   5   1    11495.15    11963.00    170.07 o 
   3   5   1     3514.57     3639.44     43.71 o 
   5   5   1    12304.88    12930.92    169.07 o 
   7   5   1     3100.87     3138.60     45.26 o 
   9   5   1     9292.51     9543.23    158.11 o 
  11   5   1      974.08     1007.01     31.97 o 
  13   5   1     2759.41     2856.94     67.44 o 
 -14   6   1      746.46      791.28     45.16 o 
 -12   6   1      658.69      673.66     28.34 o 
 -10   6   1      212.83      211.76     14.19 o 
  -8   6   1     4287.09     4086.26     86.72 o 
  -6   6   1     4283.83     4339.71     60.23 o 
  -4   6   1     3221.11     3001.79     37.43 o 
  -2   6   1     6083.89     6559.97     87.18 o 
   0   6   1      244.28      196.82     11.97 o 
   2   6   1     9417.73     9779.34    128.25 o 
   4   6   1     4986.87     5112.62     65.91 o 
   6   6   1     1889.79     1874.26     25.59 o 
   8   6   1     3592.63     3602.82     68.82 o 
  10   6   1     2266.72     2137.68     51.38 o 
  12   6   1     3000.98     3032.52     85.59 o 
  14   6   1     1301.18     1373.93     53.22 o 
 -13   7   1     6799.33     6986.17    173.47 o 
 -11   7   1     2698.63     2635.53     78.54 o 
  -9   7   1    14336.17    14535.55    233.19 o 
  -7   7   1     1107.09     1083.53     23.80 o 
  -5   7   1    34601.16    35039.91    450.63 o 
  -3   7   1      407.00      436.88     17.27 o 
  -1   7   1    33636.10    33063.57    676.67 o 
   1   7   1     9884.62    10472.79    150.80 o 
   3   7   1    37330.30    36754.04    824.04 o 
   5   7   1     6328.78     6344.09     94.31 o 
   7   7   1    26590.05    26445.54    446.66 o 
   9   7   1      542.83      549.07     23.67 o 
  11   7   1    16114.83    16648.36    380.10 o 
  13   7   1      596.87      641.30     39.80 o 
 -14   8   1        2.09       28.80     27.49 o 
 -12   8   1      121.97      145.56     24.01 o 
 -10   8   1       14.17       11.24     14.06 o 
  -8   8   1       91.26       93.24     10.37 o 
  -6   8   1       20.44       35.96      8.04 o 
  -4   8   1        1.99       -0.01      7.42 o 
  -2   8   1      404.51      389.29     15.49 o 
   0   8   1        0.99       45.24     18.54 o 
   2   8   1        9.13       15.61      7.96 o 
   4   8   1        6.76       13.28      6.58 o 
   6   8   1        6.59       24.21      8.26 o 
   8   8   1       31.11       49.45     11.90 o 
  10   8   1        5.53       27.82     15.84 o 
  12   8   1       36.69       29.61     30.76 o 
 -11   9   1    12159.52    12192.43    396.64 o 
  -9   9   1     5721.31     5471.27    137.40 o 
  -7   9   1    24081.47    23560.45    465.45 o 
  -5   9   1     5749.80     5533.83    102.03 o 
  -3   9   1    41506.58    40997.61    643.63 o 
  -1   9   1     8730.03     8786.19    144.37 o 
   1   9   1    26245.86    25889.12    409.26 o 
   3   9   1     2666.97     2618.74     49.28 o 
   5   9   1    21598.78    21498.31    342.21 o 
   7   9   1     2576.35     2508.27     58.68 o 
   9   9   1    22250.13    22870.52    519.41 o 
  11   9   1      899.76      932.04     62.83 o 
 -10  10   1      358.99      358.52     32.07 o 
  -8  10   1        1.45        9.97     18.03 o 
  -6  10   1       10.29       25.21     11.91 o 
  -4  10   1      328.51      320.99     16.46 o 
  -2  10   1        3.24       18.48     10.44 o 
   0  10   1      360.15      307.08     15.87 o 
   2  10   1      482.86      498.36     20.67 o 
   4  10   1       90.10       96.58     11.93 o 
   6  10   1      801.60      767.03     28.46 o 
   8  10   1       44.69       80.41     21.74 o 
  10  10   1        1.03       11.13     22.91 o 
  -9  11   1     2736.45     2770.80     82.84 o 
  -7  11   1      649.74      633.95     34.70 o 
  -5  11   1     7055.99     7068.47    120.88 o 
  -3  11   1       34.98       28.83     13.42 o 
  -1  11   1    11437.34    11136.74    182.77 o 
   1  11   1       76.49       93.43     12.52 o 
   3  11   1    16373.64    16019.20    258.55 o 
   5  11   1      479.19      502.47     25.42 o 
   7  11   1     6792.60     6829.59    244.75 o 
   9  11   1      143.93      152.92     26.37 o 
  -8  12   1     2692.90     2563.49     78.61 o 
  -6  12   1     1023.06      981.33     67.68 o 
  -4  12   1     3001.77     2962.73     63.49 o 
  -2  12   1     1352.23     1309.89     32.93 o 
   0  12   1     1203.11     1205.27     31.84 o 
   2  12   1     2629.71     2576.17     67.44 o 
   4  12   1     2055.43     2100.12     80.43 o 
   6  12   1     1512.81     1565.86     46.09 o 
   8  12   1     1235.97     1277.81     51.61 o 
  -7  13   1      201.61      221.23     39.27 o 
  -5  13   1      825.50      848.75     35.18 o 
  -3  13   1      299.84      304.40     21.17 o 
  -1  13   1     1000.71      990.03     30.05 o 
   1  13   1      683.95      700.37     25.66 o 
   3  13   1     1806.76     1715.53     49.08 o 
   5  13   1      597.70      630.64     32.50 o 
  -4  14   1     3019.59     3001.35     88.39 o 
  -2  14   1     2771.02     2724.54     57.54 o 
   0  14   1     3852.68     4018.59     77.31 o 
   2  14   1     2259.49     2388.20     74.96 o 
   4  14   1     1231.05     1229.19     70.69 o 
 -16   0   2     1308.60     1387.59     78.54 o 
 -14   0   2    23439.84    25144.30    577.29 o 
 -12   0   2     9719.35     9611.11    279.48 o 
 -10   0   2    47020.29    47415.13   1042.35 o 
  -8   0   2    10512.25    10727.92    199.34 o 
  -6   0   2    44548.56    43687.18    792.46 o 
  -4   0   2    37233.37    35995.39    790.91 o 
  -2   0   2    58485.53    58352.19   1172.10 o 
   0   0   2     2617.96     3160.50     79.41 o 
   2   0   2    76760.79    78203.44   1424.34 o 
   4   0   2     5477.57     5443.05    102.57 o 
   6   0   2   110461.88   115511.64   2097.38 o 
   8   0   2    12179.87    12804.87    279.59 o 
  10   0   2    31761.85    33973.55    620.08 o 
  12   0   2     4611.54     4771.46    175.41 o 
  14   0   2    14594.99    14899.54    501.36 o 
 -15   1   2      197.34      199.69     17.14 o 
 -13   1   2        1.05        6.37     11.25 o 
 -11   1   2      322.05      315.52     15.55 o 
  -9   1   2       69.37       80.24      8.00 o 
  -7   1   2        2.78       -1.79      3.39 o 
  -5   1   2     1911.37     1945.59     30.77 o 
  -3   1   2      743.75      725.43     17.20 o 
  -1   1   2     8586.78     9056.45    153.58 o 
   1   1   2     3350.46     3232.15     48.07 o 
   3   1   2        2.53       -2.39      2.39 o 
   5   1   2     1105.21     1211.14     18.97 o 
   7   1   2      251.37      287.38      8.87 o 
   9   1   2      665.66      738.08     15.72 o 
  11   1   2       45.26       96.96     13.67 o 
  13   1   2      112.64      147.69     23.09 o 
  15   1   2      187.72      244.79     41.89 o 
 -16   2   2     6294.91     6423.63    161.28 o 
 -14   2   2      119.22      155.77     23.24 o 
 -12   2   2    13145.69    13645.34    220.13 o 
 -10   2   2       52.22       65.55      9.31 o 
  -8   2   2    42949.05    43094.11    604.05 o 
  -6   2   2     3050.28     3120.27     43.07 o 
  -4   2   2    48466.21    50418.66    685.07 o 
  -2   2   2    28787.46    31281.18    401.49 o 
   0   2   2    57520.92    57298.86    736.82 o 
   2   2   2    42391.20    43017.40    551.55 o 
   4   2   2    36015.29    37357.32    479.47 o 
   6   2   2      714.96      656.10     12.60 o 
   8   2   2    22809.39    22760.73    512.97 o 
  10   2   2      562.25      509.76     18.13 o 
  12   2   2    17271.36    17655.46    412.83 o 
  14   2   2       39.05       59.78     24.94 o 
 -15   3   2     1888.85     1938.13     52.83 o 
 -13   3   2      140.15      163.86     14.35 o 
 -11   3   2     3345.85     3144.86     57.98 o 
  -9   3   2     7458.31     7465.10    122.40 o 
  -7   3   2     4572.84     4196.59     57.50 o 
  -5   3   2    12860.29    13625.80    176.96 o 
  -3   3   2      211.53      226.27      6.63 o 
  -1   3   2    17989.29    19120.90    217.05 o 
   1   3   2    23420.60    24689.10    317.15 o 
   3   3   2    14004.98    14616.16    189.07 o 
   5   3   2     8966.50     8947.93    117.56 o 
   7   3   2     3455.32     3431.00     49.47 o 
   9   3   2     5892.38     5707.55    133.36 o 
  11   3   2     1571.44     1628.64     42.20 o 
  13   3   2     1329.66     1470.36     86.40 o 
  15   3   2      101.93      155.78     39.27 o 
 -16   4   2     1135.83     1161.12     65.45 o 
 -14   4   2     1619.09     1626.37     46.33 o 
 -12   4   2      551.24      576.10     21.41 o 
 -10   4   2     1782.62     1873.97     38.21 o 
  -8   4   2     1618.55     1562.85     27.93 o 
  -6   4   2     4592.56     4517.66     67.74 o 
  -4   4   2     2237.32     2177.92     35.03 o 
  -2   4   2    10150.67    10634.03    122.43 o 
   0   4   2     5153.61     5214.73     75.63 o 
   2   4   2     8481.11     8601.62    112.31 o 
   4   4   2     4495.75     4353.88     58.94 o 
   6   4   2     7567.74     7772.99    103.59 o 
   8   4   2     3165.04     3015.86     61.15 o 
  10   4   2     3473.53     3640.99     66.85 o 
  12   4   2     1328.62     1355.96     39.24 o 
  14   4   2     1371.73     1389.61     53.69 o 
 -15   5   2     4591.12     4631.16    109.59 o 
 -13   5   2     6876.66     6858.36    138.23 o 
 -11   5   2     7523.53     7789.84    130.10 o 
  -9   5   2     6624.70     6544.90    105.93 o 
  -7   5   2     9678.99    10268.76    135.71 o 
  -5   5   2    18395.79    18685.37    242.33 o 
  -3   5   2    23747.46    25231.77    288.19 o 
  -1   5   2    25500.79    27252.74    383.29 o 
   1   5   2     7035.12     6489.55    137.64 o 
   3   5   2    10997.27    10855.87    192.31 o 
   5   5   2    14446.85    14765.82    169.60 o 
   7   5   2     8861.41     8993.00    132.91 o 
   9   5   2     8212.72     8433.84    141.23 o 
  11   5   2     5351.38     5390.00    109.75 o 
  13   5   2     5243.74     5318.45    135.32 o 
 -14   6   2     3165.92     3290.92     76.57 o 
 -12   6   2      401.55      433.79     36.83 o 
 -10   6   2     4035.31     4083.52     72.73 o 
  -8   6   2       54.86      100.13     13.16 o 
  -6   6   2    12135.88    11926.81    157.04 o 
  -4   6   2       87.97      126.93      9.46 o 
  -2   6   2    16277.04    16499.26    245.18 o 
   0   6   2     1340.32     1387.59     23.81 o 
   2   6   2    10578.01    10253.63    147.25 o 
   4   6   2       22.66       32.62      4.55 o 
   6   6   2     6435.63     6571.67     78.14 o 
   8   6   2     1163.85     1143.95     28.29 o 
  10   6   2     8612.08     8708.00    169.60 o 
  12   6   2      499.16      521.52     34.63 o 
 -13   7   2     1208.66     1373.22     58.25 o 
 -11   7   2     1956.02     1987.10     89.01 o 
  -9   7   2     4543.45     4480.27     70.31 o 
  -7   7   2     4913.94     4686.41     68.69 o 
  -5   7   2     6137.30     5983.52    140.70 o 
  -3   7   2     2790.56     2732.71     43.35 o 
  -1   7   2     7999.82     8171.09    118.65 o 
   1   7   2    11112.63    11593.87    179.57 o 
   3   7   2     5368.02     5280.64    200.67 o 
   5   7   2     8052.27     8206.19    120.36 o 
   7   7   2     2317.79     2210.83     44.31 o 
   9   7   2     3924.36     3960.77     93.58 o 
  11   7   2     2559.29     2582.07    163.63 o 
  13   7   2      700.21      800.33     42.11 o 
 -12   8   2     3526.83     3520.02    137.45 o 
 -10   8   2       11.16       64.05     32.73 o 
  -8   8   2     2781.35     2554.13     45.07 o 
  -6   8   2     1169.98     1014.11     31.59 o 
  -4   8   2     6294.10     6253.57    108.83 o 
  -2   8   2     3456.15     3398.53     94.16 o 
   0   8   2     3201.78     3127.25     49.29 o 
   2   8   2     2575.80     2515.29     42.22 o 
   4   8   2     4362.77     4391.29     85.71 o 
   6   8   2        4.73       11.26      9.94 o 
   8   8   2     4771.91     4795.18    111.52 o 
  10   8   2      634.24      692.59     29.70 o 
  12   8   2     2243.69     2250.00     71.27 o 
 -11   9   2      286.01      293.23     40.58 o 
  -9   9   2       31.31       50.95     11.51 o 
  -7   9   2     1032.35      971.03     23.25 o 
  -5   9   2      344.58      309.74     15.52 o 
  -3   9   2      183.99      175.55     18.56 o 
  -1   9   2     1810.76     1745.16     35.59 o 
   1   9   2       83.03      101.23     16.00 o 
   3   9   2      764.65      748.41     21.03 o 
   5   9   2      537.68      523.37     23.67 o 
   7   9   2       19.02       32.29     14.36 o 
   9   9   2      698.83      675.20     37.58 o 
  11   9   2      108.30      125.48     19.84 o 
 -10  10   2       29.18       56.29     30.11 o 
  -8  10   2     1352.53     1244.91     28.80 o 
  -6  10   2       69.25       53.29     11.98 o 
  -4  10   2     1733.93     1697.23     36.89 o 
  -2  10   2      455.41      426.04     17.37 o 
   0  10   2     1415.86     1307.63     31.18 o 
   2  10   2     2326.59     2169.64     43.57 o 
   4  10   2     4789.04     4549.56     95.11 o 
   6  10   2      197.65      199.44     18.89 o 
   8  10   2     4453.05     4254.79    112.82 o 
  10  10   2      614.34      653.78     39.33 o 
  -9  11   2     3692.67     3620.87    159.70 o 
  -7  11   2     4733.69     4529.27    110.47 o 
  -5  11   2     5728.78     5526.29     97.04 o 
  -3  11   2     4015.25     3822.01     70.09 o 
  -1  11   2     6775.03     6477.92    111.06 o 
   1  11   2     6516.67     6335.39    108.58 o 
   3  11   2     8562.52     8578.42    169.03 o 
   5  11   2     4245.34     4063.16     88.58 o 
   7  11   2     5126.15     5441.34    115.06 o 
   9  11   2     3388.19     3386.55     97.49 o 
  -8  12   2      230.78      240.54     27.29 o 
  -6  12   2     1965.54     1906.78     56.12 o 
  -4  12   2      185.00      211.05     17.32 o 
  -2  12   2     2115.27     2121.81     45.58 o 
   0  12   2      123.91      167.69     15.67 o 
   2  12   2     3726.12     3862.26    130.69 o 
   4  12   2      345.25      296.37     23.92 o 
   6  12   2     1076.80     1115.50     38.76 o 
   8  12   2      153.97      142.69     37.96 o 
  -7  13   2     1971.41     2053.89     99.49 o 
  -5  13   2     3710.93     3544.20     69.09 o 
  -3  13   2     4667.19     4506.89     83.33 o 
  -1  13   2     4323.98     4450.64     82.35 o 
   1  13   2     1959.36     1915.85     52.14 o 
   3  13   2     2752.12     2661.21     65.93 o 
   5  13   2     2775.09     2824.87     69.75 o 
  -4  14   2       49.81       90.73     20.09 o 
  -2  14   2     1302.89     1342.85     36.98 o 
   0  14   2       52.09       95.10     17.81 o 
   2  14   2     3085.14     3260.30     98.18 o 
 -15   1   3     6124.21     6303.97    110.41 o 
 -13   1   3      572.88      628.49     22.56 o 
 -11   1   3     5965.26     5945.36    100.84 o 
  -9   1   3     9106.36     9077.85    177.53 o 
  -7   1   3     5917.24     5799.45    101.10 o 
  -5   1   3     1337.86     1313.47     21.81 o 
  -3   1   3     9047.76     9410.59    121.97 o 
  -1   1   3     3093.53     3268.98     44.49 o 
   1   1   3    13067.06    14361.42    204.67 o 
   3   1   3      213.19      255.06     16.68 o 
   5   1   3    21964.52    23618.02    304.58 o 
   7   1   3      474.95      499.82     11.42 o 
   9   1   3     2446.24     2454.56     71.35 o 
  11   1   3      658.26      719.20     33.70 o 
  13   1   3     3370.42     3369.32     96.25 o 
 -16   2   3     2698.19     2747.66     67.66 o 
 -14   2   3     2778.60     2771.76     55.55 o 
 -12   2   3     5643.07     5480.02     94.64 o 
 -10   2   3    11103.01    11241.57    191.55 o 
  -8   2   3     8434.90     8075.53    117.56 o 
  -6   2   3    15872.77    16754.24    217.16 o 
  -4   2   3    12815.31    13312.17    188.04 o 
  -2   2   3    25927.80    27693.33    355.25 o 
   0   2   3    50314.43    50473.12    585.51 o 
   2   2   3    19844.15    19978.07    284.33 o 
   4   2   3    11720.17    12062.69    156.75 o 
   6   2   3     8827.63     8823.39    116.63 o 
   8   2   3     5856.92     5878.31     89.11 o 
  10   2   3     5540.35     5624.51     86.90 o 
  12   2   3     3315.48     3291.92     91.17 o 
  14   2   3     1897.69     1999.45     68.48 o 
 -15   3   3      536.88      606.37     25.04 o 
 -13   3   3     3643.62     3573.62     76.90 o 
 -11   3   3      172.18      188.33     17.95 o 
  -9   3   3    12415.37    12835.21    205.11 o 
  -7   3   3      627.79      654.91     16.01 o 
  -5   3   3    16181.30    17658.42    291.65 o 
  -3   3   3     3332.71     3433.97     46.54 o 
  -1   3   3    30759.82    32842.37    372.62 o 
   1   3   3     1563.36     1554.00     35.00 o 
   3   3   3     9331.06     9543.75    178.10 o 
   5   3   3      738.86      690.12     17.37 o 
   7   3   3     5167.69     5081.97     77.54 o 
   9   3   3       16.71       42.22     10.18 o 
  11   3   3     3674.56     3838.36     93.55 o 
  13   3   3      233.37      235.55     27.72 o 
 -16   4   3     3325.11     3493.27     98.42 o 
 -14   4   3     4902.39     5200.01     93.60 o 
 -12   4   3     5189.16     5133.26     90.04 o 
 -10   4   3     7327.79     7558.01    125.23 o 
  -8   4   3     9574.72     9470.64    153.03 o 
  -6   4   3    22855.56    24276.14    313.77 o 
  -4   4   3    18643.99    20064.30    259.06 o 
  -2   4   3    17909.22    18381.58    209.81 o 
   0   4   3     9417.43     9061.84    167.10 o 
   2   4   3    10223.69    10375.23    134.98 o 
   4   4   3    34338.95    36214.43    526.92 o 
   6   4   3    13484.42    13560.40    267.17 o 
   8   4   3    15616.18    14737.91    388.72 o 
  10   4   3     9534.70     9638.05    160.83 o 
  12   4   3     4881.07     5000.06    130.03 o 
  14   4   3     6771.36     7176.18    255.26 o 
 -15   5   3      998.87     1078.10     39.77 o 
 -13   5   3     5837.81     5981.95    156.63 o 
 -11   5   3     1462.51     1482.60     33.97 o 
  -9   5   3     5887.46     6110.37     91.85 o 
  -7   5   3     1564.37     1448.38     23.57 o 
  -5   5   3     7515.99     7585.84    100.83 o 
  -3   5   3      368.78      353.06      8.42 o 
  -1   5   3     6087.19     6331.04    113.05 o 
   1   5   3      122.66      137.04      7.24 o 
   3   5   3     7385.87     6969.29    121.38 o 
   5   5   3       49.17       74.11     16.47 o 
   7   5   3     7009.15     6799.21    102.36 o 
   9   5   3     1617.06     1591.19     39.13 o 
  11   5   3     5174.12     5228.16     93.17 o 
  13   5   3      797.18      801.13     61.53 o 
 -14   6   3      774.82      890.84     34.77 o 
 -12   6   3      981.80     1005.32     28.41 o 
 -10   6   3     4894.37     4921.26     85.82 o 
  -8   6   3     1622.21     1568.28     28.90 o 
  -6   6   3     4067.01     3905.95     61.12 o 
  -4   6   3     2185.03     2136.09     28.03 o 
  -2   6   3     7856.95     8396.03    110.76 o 
   0   6   3    12400.98    12753.66    241.29 o 
   2   6   3     3913.40     3750.66     56.87 o 
   4   6   3     2978.42     2832.55     44.77 o 
   6   6   3      651.53      579.96     18.33 o 
   8   6   3     2094.41     2079.89     42.67 o 
  10   6   3      807.08      854.48     31.45 o 
  12   6   3      470.96      511.70     32.85 o 
 -15   7   3     4747.01     5305.55    198.97 o 
 -13   7   3      643.25      671.41     38.21 o 
 -11   7   3    13610.97    13990.74    226.40 o 
  -9   7   3     4634.77     4441.84     69.86 o 
  -7   7   3    30842.48    30744.83    584.03 o 
  -5   7   3     1794.33     1783.78     27.01 o 
  -3   7   3    45710.71    45660.05   1233.19 o 
  -1   7   3     2435.53     2447.70     39.27 o 
   1   7   3    33116.14    32634.27    791.43 o 
   3   7   3     2477.47     2687.96     43.32 o 
   5   7   3    14855.55    15156.40    246.63 o 
   7   7   3     3981.78     3941.94     71.79 o 
   9   7   3    15559.21    15427.96    291.33 o 
  11   7   3     1849.80     1988.38     52.35 o 
  13   7   3     6554.29     6964.11    238.25 o 
 -12   8   3       24.43       15.71     31.42 o 
 -10   8   3        5.03       28.40     18.98 o 
  -8   8   3      293.13      283.73     14.23 o 
  -6   8   3      510.13      462.84     12.65 o 
  -4   8   3       55.93       52.15      7.42 o 
  -2   8   3       48.75       76.56      9.62 o 
   0   8   3      193.82      211.97     11.12 o 
   2   8   3      564.50      578.83     15.51 o 
   4   8   3      738.12      738.88     24.92 o 
   6   8   3        4.46       10.04     10.41 o 
   8   8   3        5.72       34.25     12.41 o 
  10   8   3       48.71       75.35     17.12 o 
  12   8   3        7.27      -10.21     22.66 o 
 -11   9   3      599.61      572.05     49.74 o 
  -9   9   3    15588.60    15092.77    269.43 o 
  -7   9   3     1661.15     1584.06     33.25 o 
  -5   9   3    24542.95    23812.45    377.85 o 
  -3   9   3     7508.98     6907.63    115.80 o 
  -1   9   3    20115.11    19414.87    309.13 o 
   1   9   3    10922.51    11045.43    179.45 o 
   3   9   3    28937.88    28923.91    534.71 o 
   5   9   3     8539.79     8417.54    192.01 o 
   7   9   3    20558.82    22148.09    415.06 o 
   9   9   3     1024.86     1086.99     36.46 o 
  11   9   3    11828.70    12570.40    271.75 o 
 -10  10   3      100.95      117.76     15.54 o 
  -8  10   3        4.44       17.28     11.10 o 
  -6  10   3      303.07      303.99     17.45 o 
  -4  10   3        8.94       46.75     20.68 o 
  -2  10   3      381.05      353.76     22.86 o 
   0  10   3      121.18      161.79     19.12 o 
   2  10   3       45.40       49.80     15.72 o 
   4  10   3      440.33      467.08     24.16 o 
   6  10   3       28.16       38.08     17.61 o 
   8  10   3      844.78      916.97     40.57 o 
  10  10   3        2.98      -22.55     22.55 o 
  -9  11   3      456.48      449.36     26.34 o 
  -7  11   3     8935.42     8662.56    167.02 o 
  -5  11   3      411.83      380.11     19.12 o 
  -3  11   3     8387.39     8257.22    138.49 o 
  -1  11   3      774.19      753.39     23.37 o 
   1  11   3     9896.79     9744.29    204.31 o 
   3  11   3       23.91       14.03     14.81 o 
   5  11   3     6049.84     6282.34    129.59 o 
   7  11   3      146.88      175.17     20.59 o 
   9  11   3     4683.60     4969.13    193.74 o 
  -8  12   3     1615.19     1535.79     44.96 o 
  -6  12   3     1323.87     1293.45     39.65 o 
  -4  12   3     1350.70     1311.16     33.83 o 
  -2  12   3     3016.46     2877.59     57.17 o 
   0  12   3     3631.43     3636.64     80.78 o 
   2  12   3     2291.14     2300.96     57.65 o 
   4  12   3     1194.48     1220.42     40.04 o 
   6  12   3      719.18      847.75     88.36 o 
  -7  13   3     2035.00     1932.05     52.31 o 
  -5  13   3      737.13      730.51     29.11 o 
  -3  13   3      764.91      768.56     28.09 o 
  -1  13   3       71.12      100.55     17.88 o 
   1  13   3      924.27      983.74     36.46 o 
   3  13   3      390.40      480.89     41.23 o 
   5  13   3      822.80      913.71     65.45 o 
  -4  14   3     1511.04     1542.13     45.82 o 
  -2  14   3     2686.87     2639.22    106.03 o 
   0  14   3     1122.81     1100.30     47.66 o 
 -16   0   4    11496.29    11875.57    279.17 o 
 -14   0   4     1244.88     1209.85     75.92 o 
 -12   0   4    20581.27    20639.20    463.62 o 
 -10   0   4      628.12      567.05     25.44 o 
  -8   0   4    62863.27    60773.25   1332.22 o 
  -6   0   4    28478.82    28665.63    632.32 o 
  -4   0   4    99514.66    97258.81   2010.97 o 
  -2   0   4    36282.62    38178.95    696.12 o 
   0   0   4   115126.71   116612.11   2120.24 o 
   2   0   4    15955.47    16255.78    297.51 o 
   4   0   4   103983.99   101400.43   2240.51 o 
   6   0   4     1799.42     1678.79     36.51 o 
   8   0   4    31326.24    30024.03    688.64 o 
  10   0   4     7241.13     6826.82    199.63 o 
  12   0   4    15153.08    15150.87    505.29 o 
  14   0   4     4373.45     4656.27    179.34 o 
 -17   1   4        1.03      -22.25     22.25 o 
 -15   1   4       19.94       32.26     14.84 o 
 -13   1   4        3.55       21.03     11.38 o 
 -11   1   4       51.00       68.68     10.35 o 
  -9   1   4      291.80      298.79     12.92 o 
  -7   1   4        4.60       23.87      9.66 o 
  -5   1   4      590.22      600.06     17.59 o 
  -3   1   4      180.26      201.33      5.63 o 
  -1   1   4      719.94      745.27     11.71 o 
   1   1   4     3952.07     4062.23     60.32 o 
   3   1   4      119.55      102.08      4.60 o 
   5   1   4      597.32      577.76     18.93 o 
   7   1   4      272.52      282.21     13.95 o 
   9   1   4      217.09      218.97     14.02 o 
  11   1   4      133.80      129.71     20.36 o 
  13   1   4        3.28      -11.84     19.76 o 
 -16   2   4      652.94      659.40     26.92 o 
 -14   2   4    12226.40    12167.57    199.25 o 
 -12   2   4     1928.87     1960.79     41.52 o 
 -10   2   4    38369.37    37807.66    590.00 o 
  -8   2   4       74.00       92.27      7.96 o 
  -6   2   4    36758.90    37913.28    798.59 o 
  -4   2   4      596.52      556.20     13.66 o 
  -2   2   4    50651.20    52001.95    667.78 o 
   0   2   4     2676.69     2613.52     34.08 o 
   2   2   4    45233.04    44998.12    638.00 o 
   4   2   4     1417.47     1467.01     21.87 o 
   6   2   4    33365.25    32361.11    896.36 o 
   8   2   4     5136.08     5117.45     78.80 o 
  10   2   4    11366.46    11068.78    186.21 o 
  12   2   4     1312.53     1304.21     49.46 o 
  14   2   4     5292.08     5445.62    202.90 o 
 -15   3   4      471.33      461.43     22.94 o 
 -13   3   4     3740.40     3689.01     68.64 o 
 -11   3   4     3010.70     2812.95     53.28 o 
  -9   3   4     3723.00     3715.07     65.07 o 
  -7   3   4     7170.96     7135.04    104.12 o 
  -5   3   4     1556.10     1507.99     22.76 o 
  -3   3   4    14588.25    15196.72    196.32 o 
  -1   3   4    19444.99    20858.03    237.06 o 
   1   3   4      229.26      181.86     10.70 o 
   3   3   4     2261.62     2157.55     34.47 o 
   5   3   4     2906.95     2890.51     45.71 o 
   7   3   4     3016.32     3002.47     48.87 o 
   9   3   4     6525.38     6248.89    108.64 o 
  11   3   4     2124.33     2127.60     52.61 o 
  13   3   4     1535.51     1442.17     53.22 o 
 -16   4   4     1410.83     1360.10     75.92 o 
 -14   4   4     1508.29     1572.30     38.41 o 
 -12   4   4     2416.79     2293.95     53.28 o 
 -10   4   4     2376.00     2275.28     44.46 o 
  -8   4   4     5066.99     4840.74     73.26 o 
  -6   4   4     3399.35     3317.87     47.13 o 
  -4   4   4    10307.61    10738.25    140.32 o 
  -2   4   4    10896.94    11194.77    128.82 o 
   0   4   4    12481.59    13144.99    170.57 o 
   2   4   4     5037.40     5043.29     83.18 o 
   4   4   4     7066.64     7017.25    103.62 o 
   6   4   4     1977.11     1878.71     32.63 o 
   8   4   4     2188.40     2145.24     38.10 o 
  10   4   4      606.12      625.03     21.59 o 
  12   4   4     1138.39     1173.53     99.49 o 
 -15   5   4     3746.32     3976.58     89.67 o 
 -13   5   4     3926.38     3982.45     74.04 o 
 -11   5   4     4515.94     4442.55     78.97 o 
  -9   5   4    10527.25    10606.04    171.82 o 
  -7   5   4    11070.38    11260.88    162.13 o 
  -5   5   4    18160.99    18448.22    239.41 o 
  -3   5   4    13974.92    14193.46    163.60 o 
  -1   5   4    10440.24    10384.24    236.11 o 
   1   5   4    35060.53    35980.79    505.50 o 
   3   5   4    26922.65    27999.58    361.05 o 
   5   5   4    14686.43    14235.94    333.39 o 
   7   5   4    13122.60    13281.89    194.16 o 
   9   5   4     2654.53     2666.99     52.29 o 
  11   5   4     5246.37     5236.12    136.53 o 
  13   5   4     3000.60     3183.59    133.52 o 
 -14   6   4       54.86       75.20     15.33 o 
 -12   6   4     8109.20     8531.65    143.39 o 
 -10   6   4        9.05       41.47     12.66 o 
  -8   6   4    10299.61    10225.31    148.70 o 
  -6   6   4     1821.98     1815.69     28.30 o 
  -4   6   4    14908.48    15298.47    176.51 o 
  -2   6   4     2056.51     1999.83     32.98 o 
   0   6   4    12800.04    12605.57    179.99 o 
   2   6   4      118.19      111.24      7.11 o 
   4   6   4     5776.61     5195.10    183.04 o 
   6   6   4      559.73      556.89     23.05 o 
   8   6   4     6034.44     5879.22    104.30 o 
  10   6   4      132.17      167.32     23.70 o 
  12   6   4     3989.50     3903.57    155.78 o 
 -13   7   4     2395.62     2420.34     54.98 o 
 -11   7   4     3461.39     3460.25     64.71 o 
  -9   7   4     2523.96     2352.00     45.78 o 
  -7   7   4     5200.84     4926.66     83.90 o 
  -5   7   4     2764.02     2719.63     38.31 o 
  -3   7   4     8563.11     8504.20    107.80 o 
  -1   7   4     6141.28     5943.65    122.81 o 
   1   7   4     3273.81     3140.22     49.51 o 
   3   7   4     2173.75     2094.55     45.51 o 
   5   7   4     2799.95     2860.87     54.08 o 
   7   7   4     4265.46     4442.38    119.60 o 
   9   7   4     2587.38     2735.35     55.39 o 
  11   7   4     2254.25     2405.20     60.57 o 
 -12   8   4     1041.90     1068.46     46.47 o 
 -10   8   4      592.44      613.98     51.71 o 
  -8   8   4      356.22      344.46     15.49 o 
  -6   8   4     9584.75     9321.96    121.18 o 
  -4   8   4     2404.88     2314.68     38.38 o 
  -2   8   4    14360.57    13868.21    199.44 o 
   0   8   4     2537.90     2543.06     53.37 o 
   2   8   4     8655.20     8686.68    144.62 o 
   4   8   4      209.49      225.74     15.15 o 
   6   8   4     1038.87     1026.23     34.01 o 
   8   8   4      465.99      479.58     21.37 o 
  10   8   4     1599.05     1673.75     46.75 o 
  12   8   4       35.22       49.74     30.11 o 
 -11   9   4      532.00      526.52     24.11 o 
  -9   9   4      512.06      490.29     18.10 o 
  -7   9   4        7.71       14.57     10.23 o 
  -5   9   4     1570.70     1480.62     37.93 o 
  -3   9   4       61.96       63.19     10.13 o 
  -1   9   4      394.02      388.61     15.74 o 
   1   9   4     1798.34     1737.27     36.66 o 
   3   9   4        7.26       19.60     11.70 o 
   5   9   4     1446.94     1413.70     39.53 o 
   7   9   4      178.61      195.26     16.34 o 
   9   9   4      146.79      155.39     19.53 o 
  11   9   4      263.28      315.79     26.82 o 
 -10  10   4     1898.56     1725.17     42.04 o 
  -8  10   4     1113.88     1017.58     26.08 o 
  -6  10   4     7592.84     7046.01    136.91 o 
  -4  10   4      457.06      467.99     18.95 o 
  -2  10   4     3806.11     3500.39     64.16 o 
   0  10   4       37.91       39.88     10.37 o 
   2  10   4     3258.68     3240.61    109.40 o 
   4  10   4       13.90       22.72     14.56 o 
   6  10   4     1369.81     1475.13     43.22 o 
   8  10   4     1071.60     1117.87     38.76 o 
  10  10   4     2300.10     2518.60    116.50 o 
  -9  11   4     3894.19     3706.63     65.51 o 
  -7  11   4     3640.21     3355.97     74.00 o 
  -5  11   4     5771.16     5461.09     95.92 o 
  -3  11   4     5038.18     4909.35     87.23 o 
  -1  11   4     8189.87     7822.19    154.46 o 
   1  11   4     2694.16     2560.74     60.67 o 
   3  11   4     3491.88     3453.32     77.47 o 
   5  11   4     4005.46     4138.38     91.37 o 
   7  11   4     2092.30     2179.23     58.40 o 
  -8  12   4     2423.97     2283.04     70.33 o 
  -6  12   4     1434.27     1295.22     39.43 o 
  -4  12   4     3149.42     3047.56     59.97 o 
  -2  12   4      709.64      703.90     29.10 o 
   0  12   4     2783.34     2827.45     66.97 o 
   2  12   4      960.80      913.52     33.47 o 
   4  12   4     1899.94     1973.15     53.63 o 
   6  12   4      212.50      251.14     24.22 o 
  -7  13   4     2268.41     2127.27     55.84 o 
  -5  13   4     3661.61     3616.32     81.26 o 
  -3  13   4     2831.62     2739.93     56.65 o 
  -1  13   4     2110.18     2135.77     56.02 o 
   1  13   4     6507.97     6626.04    137.11 o 
   3  13   4     4158.04     4211.09     94.91 o 
   5  13   4     4385.02     4569.87    179.34 o 
  -4  14   4     2353.17     2490.37     76.36 o 
  -2  14   4       46.41       23.56     27.49 o 
 -15   1   5      145.86      173.42     20.41 o 
 -13   1   5     1168.99     1204.77     41.76 o 
 -11   1   5      717.06      729.58     21.74 o 
  -9   1   5    23791.68    22983.01    361.20 o 
  -7   1   5     1346.81     1179.98     33.57 o 
  -5   1   5    28051.20    29992.53    385.61 o 
  -3   1   5     8057.02     8427.84    110.04 o 
  -1   1   5     5293.30     5504.89     72.46 o 
   1   1   5      119.44      108.91      4.07 o 
   3   1   5    11173.34    11144.89    161.20 o 
   5   1   5     6142.62     6194.44    102.37 o 
   7   1   5     8923.11     8406.86    141.68 o 
   9   1   5     1336.84     1274.40     30.42 o 
  11   1   5     4103.63     3929.78     85.65 o 
  13   1   5      152.47      144.86     26.27 o 
 -16   2   5     1643.52     1715.95     42.65 o 
 -14   2   5     5689.98     5825.94    102.50 o 
 -12   2   5     3526.99     3469.04     64.25 o 
 -10   2   5    10047.06     9574.92    155.93 o 
  -8   2   5     7842.46     7110.15    262.63 o 
  -6   2   5     3889.28     3714.13     55.92 o 
  -4   2   5    36444.79    40064.53    513.86 o 
  -2   2   5     3884.07     3650.25     77.57 o 
   0   2   5    11723.38    11754.03    134.58 o 
   2   2   5    16645.86    16881.06    241.49 o 
   4   2   5     6711.43     6611.03     97.83 o 
   6   2   5    21253.54    20320.15    313.27 o 
   8   2   5     8635.48     8063.91    166.84 o 
  10   2   5     4241.05     4016.26     74.43 o 
  12   2   5     4205.72     4055.45    110.14 o 
 -15   3   5     2472.46     2525.92     53.93 o 
 -13   3   5       31.31       34.10     12.59 o 
 -11   3   5     3852.34     3695.26     75.39 o 
  -9   3   5     1056.23     1023.08     26.45 o 
  -7   3   5     7599.59     7344.08    107.16 o 
  -5   3   5     2133.76     2185.63     31.60 o 
  -3   3   5    26194.46    27953.52    359.62 o 
  -1   3   5     4248.77     4701.43     59.59 o 
   1   3   5    22174.98    22946.46    327.01 o 
   3   3   5     4786.20     4689.68     75.86 o 
   5   3   5    17585.42    16991.05    342.02 o 
   7   3   5      861.72      767.77     18.11 o 
   9   3   5     4765.59     4551.16     85.40 o 
  11   3   5       46.29       75.41     19.87 o 
  13   3   5     1505.07     1430.44     55.02 o 
 -16   4   5     2224.26     2423.04    102.11 o 
 -14   4   5     3867.41     3891.79     73.54 o 
 -12   4   5     6103.95     5841.67    101.03 o 
 -10   4   5     5962.11     5893.64    100.05 o 
  -8   4   5    18281.07    18626.14    264.90 o 
  -6   4   5    18725.52    19351.96    251.08 o 
  -4   4   5    13938.16    14389.09    187.01 o 
  -2   4   5    24947.01    25605.92    291.50 o 
   0   4   5    41198.64    44546.22    694.13 o 
   2   4   5    14433.94    14209.37    189.63 o 
   4   4   5    14992.94    14057.97    420.58 o 
   6   4   5     4908.98     4840.98     74.69 o 
   8   4   5     2205.33     2091.83     42.89 o 
  10   4   5    10101.55     9724.61    175.53 o 
  12   4   5     2249.49     2311.77    104.72 o 
 -15   5   5     1852.21     1953.89     46.24 o 
 -13   5   5      894.76      921.63     27.79 o 
 -11   5   5     5436.75     5436.57    102.03 o 
  -9   5   5      705.62      746.34     21.26 o 
  -7   5   5    10473.73    10147.56    146.82 o 
  -5   5   5     1666.40     1669.36     27.12 o 
  -3   5   5    14379.13    14548.42    168.04 o 
  -1   5   5     3720.28     3742.27     62.25 o 
   1   5   5    12037.87    12129.21    173.14 o 
   3   5   5      953.55      853.85     38.00 o 
   5   5   5     4829.77     4738.00     72.83 o 
   7   5   5      212.37      241.87     15.14 o 
   9   5   5     3743.08     3722.03     69.26 o 
  11   5   5      493.89      511.15     34.21 o 
 -14   6   5     2334.92     2500.04     53.47 o 
 -12   6   5      648.18      712.59     24.46 o 
 -10   6   5     2536.64     2534.37     49.56 o 
  -8   6   5     1677.54     1722.44     31.35 o 
  -6   6   5      307.26      278.41      9.70 o 
  -4   6   5    10141.90    10155.51    127.53 o 
  -2   6   5      197.68      165.15      8.88 o 
   0   6   5     1815.37     1609.01     39.74 o 
   2   6   5     3126.90     2962.38     79.17 o 
   4   6   5     1870.92     1965.16     39.20 o 
   6   6   5     9655.23     9639.05    160.46 o 
   8   6   5     2330.84     2251.75     46.58 o 
  10   6   5     1566.90     1594.17     62.58 o 
  12   6   5      978.15      983.09     65.45 o 
 -15   7   5      728.27      744.85     58.91 o 
 -13   7   5     9931.00    10162.85    194.82 o 
 -11   7   5     2593.62     2605.20     59.92 o 
  -9   7   5     6497.93     6449.60    125.13 o 
  -7   7   5     3134.07     3004.90     54.80 o 
  -5   7   5    22737.95    22320.88    274.52 o 
  -3   7   5     1348.67     1244.43     24.76 o 
  -1   7   5    54480.24    53605.32    751.03 o 
   1   7   5      118.47      133.12     10.30 o 
   3   7   5    38222.12    38873.63    619.50 o 
   5   7   5     2912.33     2837.70     54.40 o 
   7   7   5    14417.38    14952.04    245.32 o 
   9   7   5     2626.26     2707.72     55.72 o 
  11   7   5     5822.51     5957.20    167.56 o 
 -12   8   5      204.67      185.87     24.53 o 
 -10   8   5       17.28       12.66     13.94 o 
  -8   8   5      204.72      198.78     11.05 o 
  -6   8   5      225.78      214.41     10.08 o 
  -4   8   5      647.86      587.89     15.02 o 
  -2   8   5      486.51      447.73     18.46 o 
   0   8   5      369.83      404.40     13.30 o 
   2   8   5      153.80      147.54     11.77 o 
   4   8   5      330.44      345.81     17.19 o 
   6   8   5      133.60      145.21     14.23 o 
   8   8   5      340.09      352.93     20.40 o 
  10   8   5       80.40       84.41     19.21 o 
 -13   9   5      581.02      654.52     48.43 o 
 -11   9   5    14904.33    14902.37    221.41 o 
  -9   9   5     5598.35     5285.51     99.25 o 
  -7   9   5    27726.92    26440.43    385.32 o 
  -5   9   5     4071.71     3984.52     81.54 o 
  -3   9   5    27637.14    26814.49    380.99 o 
  -1   9   5     2793.12     2779.93     70.25 o 
   1   9   5    31139.02    32212.49    515.44 o 
   3   9   5     4510.93     4689.63     84.01 o 
   5   9   5    14057.93    14490.57    306.47 o 
   7   9   5     3452.31     3497.51    104.30 o 
   9   9   5    12363.67    12586.67    243.07 o 
 -12  10   5       35.17       36.79     21.39 o 
 -10  10   5       16.41       -2.28     15.29 o 
  -8  10   5      130.44      113.08     14.17 o 
  -6  10   5       64.99       71.67     14.09 o 
  -4  10   5       50.85       59.77     11.61 o 
  -2  10   5      217.19      236.48     15.57 o 
   0  10   5      610.75      627.26     25.67 o 
   2  10   5        1.60       11.93     13.09 o 
   4  10   5      135.15      178.94     36.31 o 
   6  10   5        3.81       30.11     17.38 o 
   8  10   5      134.60      152.34     21.35 o 
 -11  11   5      247.51      232.90     24.22 o 
  -9  11   5     2568.10     2432.35     68.22 o 
  -7  11   5       18.08       22.45     15.61 o 
  -5  11   5     7866.56     7427.02    126.49 o 
  -3  11   5      134.50      131.06     13.88 o 
  -1  11   5    12266.76    12256.82    235.44 o 
   1  11   5       64.76       78.00     16.07 o 
   3  11   5    10290.30    10616.03    207.53 o 
   5  11   5      219.18      211.65     20.96 o 
   7  11   5     6480.67     7131.84    147.19 o 
  -8  12   5     1057.91     1022.65     37.02 o 
  -6  12   5      430.36      408.30     25.44 o 
  -4  12   5     3436.53     3347.78     64.54 o 
  -2  12   5      470.45      475.34     26.43 o 
   0  12   5      950.58      896.51     33.43 o 
   2  12   5     1823.93     1924.92     52.87 o 
   4  12   5      931.62      961.80     37.14 o 
   6  12   5     3936.46     4462.53    176.72 o 
  -7  13   5     1137.09     1091.14     56.94 o 
  -5  13   5     1996.44     1922.87     76.85 o 
  -3  13   5      547.00      524.30     28.59 o 
  -1  13   5     1000.96     1004.50     36.78 o 
   1  13   5      476.11      509.21     29.11 o 
   3  13   5     1035.23     1069.49     68.07 o 
  -4  14   5     1880.02     2026.40     92.94 o 
 -16   0   6     3457.98     3425.33     96.65 o 
 -14   0   6    13054.06    12967.39    300.49 o 
 -12   0   6    14022.58    13413.68    307.40 o 
 -10   0   6    35693.36    35162.62    778.43 o 
  -8   0   6     9753.39     8941.44    357.37 o 
  -6   0   6    51101.36    52209.47    990.02 o 
  -4   0   6      252.32      329.88     14.72 o 
  -2   0   6    95419.86    94355.17   1769.03 o 
   0   0   6    14696.71    15070.29    276.37 o 
   2   0   6    60381.79    60196.03   1091.72 o 
   4   0   6     8458.00     8708.76    210.10 o 
   6   0   6    41309.10    40153.74    917.23 o 
   8   0   6     4323.12     4045.38    104.11 o 
  10   0   6    27237.08    26315.48    892.77 o 
  12   0   6     1578.98     1675.58     83.78 o 
 -15   1   6       11.74        9.87     14.37 o 
 -13   1   6        0.17        9.51     11.75 o 
 -11   1   6        2.63        2.96      9.41 o 
  -9   1   6      851.22      756.78     19.92 o 
  -7   1   6       35.06       28.36      6.50 o 
  -5   1   6      125.25      109.08      5.36 o 
  -3   1   6      166.23      164.68      8.16 o 
  -1   1   6      362.34      401.22      8.55 o 
   1   1   6      986.92     1020.40     17.54 o 
   3   1   6       94.59       84.37      6.19 o 
   5   1   6       59.87       92.10      8.29 o 
   7   1   6      190.80      170.86     12.86 o 
   9   1   6      105.19      116.15     12.59 o 
  11   1   6      105.14      119.01     14.49 o 
  13   1   6       17.64       38.75     23.09 o 
 -16   2   6     5641.52     5686.11    102.65 o 
 -14   2   6      703.29      690.87     25.49 o 
 -12   2   6     7479.24     7293.18    123.09 o 
 -10   2   6      844.10      800.32     27.40 o 
  -8   2   6    23484.18    22479.97    404.42 o 
  -6   2   6     4282.54     4464.71     60.78 o 
  -4   2   6    59513.52    62325.48    798.81 o 
  -2   2   6     5034.74     5288.49     70.50 o 
   0   2   6    27796.14    28091.99    343.63 o 
   2   2   6     4210.29     4366.57     88.84 o 
   4   2   6    33835.32    34046.34    484.04 o 
   6   2   6     1057.78     1012.78     21.74 o 
   8   2   6    21805.05    20286.38    380.16 o 
  10   2   6       66.96       70.32     12.89 o 
  12   2   6    11717.21    11329.99    376.35 o 
 -15   3   6      974.74      976.29     39.00 o 
 -13   3   6     2401.83     2273.57     47.59 o 
 -11   3   6     2791.68     2631.78     56.13 o 
  -9   3   6      164.74      198.73     17.31 o 
  -7   3   6     5733.90     5838.04    133.42 o 
  -5   3   6     9320.54     9397.11    130.65 o 
  -3   3   6     2838.44     2687.50     71.13 o 
  -1   3   6    13886.60    14858.29    170.18 o 
   1   3   6     6374.01     6460.90     95.18 o 
   3   3   6     7887.59     7800.50    141.50 o 
   5   3   6    13434.01    13130.20    191.07 o 
   7   3   6     1023.10      995.33     30.48 o 
   9   3   6     1269.68     1244.72     31.20 o 
  11   3   6     1013.80     1000.24     34.51 o 
  13   3   6      267.10      315.48     45.82 o 
 -16   4   6      701.69      756.63     54.98 o 
 -14   4   6     1120.40     1164.71     32.99 o 
 -12   4   6      757.10      754.48     27.59 o 
 -10   4   6     1896.48     1833.11     38.43 o 
  -8   4   6      772.98      774.30     24.37 o 
  -6   4   6     2755.93     2477.55     86.84 o 
  -4   4   6     3519.35     3341.79     46.63 o 
  -2   4   6    10568.34    10321.13    119.66 o 
   0   4   6     6363.78     6349.40     98.47 o 
   2   4   6     9241.47     8972.88    248.84 o 
   4   4   6     4842.89     4747.45     72.70 o 
   6   4   6     4584.05     4525.67     70.93 o 
   8   4   6     1699.00     1613.97     42.82 o 
  10   4   6     2040.51     1978.21     51.35 o 
  12   4   6      806.71      734.37     57.60 o 
 -15   5   6     3773.80     3897.07     75.51 o 
 -13   5   6     2795.20     2799.53     61.03 o 
 -11   5   6     7209.67     7136.10    120.67 o 
  -9   5   6    16701.75    16572.18    264.18 o 
  -7   5   6     7834.32     7994.67    117.34 o 
  -5   5   6    12933.33    12853.57    168.34 o 
  -3   5   6    13991.22    14606.62    168.60 o 
  -1   5   6     9455.15     9936.76    143.26 o 
   1   5   6    13267.60    12305.56    284.17 o 
   3   5   6     5631.28     5531.82     94.24 o 
   5   5   6     3541.87     3525.73     64.16 o 
   7   5   6    10094.19    10028.16    167.29 o 
   9   5   6     8713.57     8692.01    174.08 o 
  11   5   6     5234.58     5306.46    142.03 o 
 -14   6   6     3460.10     3747.47     72.28 o 
 -12   6   6      743.54      747.00     25.14 o 
 -10   6   6     5128.57     5101.22    116.39 o 
  -8   6   6       21.26       26.13      7.73 o 
  -6   6   6     8776.96     8629.16    140.88 o 
  -4   6   6      511.22      514.40     26.15 o 
  -2   6   6     9521.90     9076.02    202.79 o 
   0   6   6      745.12      735.21     19.12 o 
   2   6   6    13811.55    13782.55    245.14 o 
   4   6   6      437.46      374.26     16.05 o 
   6   6   6     7665.11     7595.58    128.92 o 
   8   6   6       98.40      118.16     14.18 o 
  10   6   6     3668.13     3520.61     99.97 o 
 -15   7   6     1503.12     1655.94     86.40 o 
 -13   7   6     1663.77     1674.34     47.51 o 
 -11   7   6     1944.96     1918.93     48.85 o 
  -9   7   6     1305.53     1217.10     34.22 o 
  -7   7   6     3715.27     3424.88     61.50 o 
  -5   7   6     5887.60     5711.48     74.89 o 
  -3   7   6     3818.02     3405.42     67.08 o 
  -1   7   6     6256.17     6040.86     90.21 o 
   1   7   6     4623.03     4694.90     82.01 o 
   3   7   6     6909.30     7062.06    119.76 o 
   5   7   6     6416.49     6274.25    108.35 o 
   7   7   6     1481.52     1503.81     36.84 o 
   9   7   6     2000.91     2223.03     48.50 o 
  11   7   6      572.51      577.71     38.58 o 
 -14   8   6      328.65      302.39     40.58 o 
 -12   8   6     4297.29     4396.98     93.19 o 
 -10   8   6        2.23       -4.71     13.94 o 
  -8   8   6     1452.74     1453.97     25.92 o 
  -6   8   6      158.19      140.47     10.46 o 
  -4   8   6      533.68      497.76     13.22 o 
  -2   8   6      720.10      680.97     19.81 o 
   0   8   6    10153.88    10215.14    169.31 o 
   2   8   6     3978.09     3982.14     72.20 o 
   4   8   6     7044.97     6977.69    120.10 o 
   6   8   6     1918.86     1980.83     43.42 o 
   8   8   6     3302.59     3344.28     95.23 o 
  10   8   6       91.47      101.01     25.72 o 
 -13   9   6      508.82      488.27     45.82 o 
 -11   9   6       25.59        8.63     15.44 o 
  -9   9   6      947.42      893.15     28.67 o 
  -7   9   6      283.72      285.38     16.10 o 
  -5   9   6       75.17       79.92      8.76 o 
  -3   9   6     2399.06     2298.17     40.42 o 
  -1   9   6       79.93       75.13     12.85 o 
   1   9   6      902.80      815.34     24.29 o 
   3   9   6      312.73      343.00     27.40 o 
   5   9   6       55.29       66.82     13.07 o 
   7   9   6      794.22      742.68     27.06 o 
   9   9   6       49.64       84.27     17.48 o 
 -12  10   6     2857.18     2723.87     69.51 o 
 -10  10   6       87.72      125.99     17.68 o 
  -8  10   6     3437.19     3164.42     56.74 o 
  -6  10   6     1464.32     1310.14     37.90 o 
  -4  10   6     1399.13     1291.19     31.00 o 
  -2  10   6      384.05      331.70     21.16 o 
   0  10   6     3927.27     3947.66     94.01 o 
   2  10   6      593.66      629.58     27.05 o 
   4  10   6     2084.81     2074.61     53.81 o 
   6  10   6      573.68      616.10     25.12 o 
   8  10   6     2377.92     2463.07     54.72 o 
  -9  11   6     1602.46     1506.47     40.07 o 
  -7  11   6     4270.61     4136.14     87.59 o 
  -5  11   6     3933.55     3767.61     80.78 o 
  -3  11   6     4445.98     4259.75     91.12 o 
  -1  11   6     5936.23     5587.76    115.21 o 
   1  11   6     5450.45     5706.37    118.47 o 
   3  11   6     5742.43     5714.32    119.75 o 
   5  11   6     5531.90     5788.69    122.49 o 
   7  11   6     2623.98     2974.56     88.22 o 
  -8  12   6      110.91      110.47     20.62 o 
  -6  12   6     1927.58     1741.42     48.22 o 
  -4  12   6       28.09       56.84     16.80 o 
  -2  12   6     1899.19     1793.72     48.82 o 
   0  12   6      482.93      527.15     27.37 o 
   2  12   6     2685.42     2868.42     69.95 o 
   4  12   6      497.61      496.72     31.02 o 
  -7  13   6     2236.71     2245.01     99.49 o 
  -5  13   6     2117.12     1971.64    105.38 o 
  -3  13   6     3953.97     3989.55     89.29 o 
  -1  13   6     1645.18     1587.04     59.74 o 
   1  13   6     3591.54     3611.48     83.47 o 
 -15   1   7     3049.18     3030.91     61.73 o 
 -13   1   7      527.43      543.46     21.92 o 
 -11   1   7     3158.79     2998.59     58.13 o 
  -9   1   7     1521.97     1491.86     31.37 o 
  -7   1   7     1630.87     1451.88     63.11 o 
  -5   1   7     3996.03     4172.22     56.95 o 
  -3   1   7    14445.33    14855.09    192.73 o 
  -1   1   7      183.41      166.25      7.32 o 
   1   1   7     6916.60     6724.11     96.77 o 
   3   1   7     1195.67     1046.22     18.56 o 
   5   1   7     4134.95     3835.19     69.03 o 
   7   1   7      179.99      165.89     13.48 o 
   9   1   7     5605.92     5218.02     93.90 o 
  11   1   7      839.28      770.77     26.50 o 
 -16   2   7     1906.93     1986.57     46.55 o 
 -14   2   7     3677.32     3643.03     69.64 o 
 -12   2   7     2738.04     2688.66     52.64 o 
 -10   2   7     3589.95     3482.78     62.94 o 
  -8   2   7    13681.60    13018.81    207.89 o 
  -6   2   7    11531.23    12034.66    191.06 o 
  -4   2   7    16751.14    16978.50    220.07 o 
  -2   2   7    15923.17    17050.44    220.81 o 
   0   2   7     7309.63     7264.66     91.67 o 
   2   2   7    17311.48    17723.70    350.51 o 
   4   2   7     7164.50     6857.40    102.13 o 
   6   2   7     3285.55     3042.62     57.40 o 
   8   2   7     4312.39     3909.27     72.30 o 
  10   2   7     2492.22     2323.07     51.01 o 
  12   2   7     3620.88     3705.40    104.06 o 
 -15   3   7      596.09      655.73     26.97 o 
 -13   3   7     5287.92     5329.82     94.82 o 
 -11   3   7      295.04      284.13     16.85 o 
  -9   3   7     6245.84     5988.35    100.72 o 
  -7   3   7      359.61      454.84     19.42 o 
  -5   3   7     6539.46     6645.86     88.92 o 
  -3   3   7       31.96       40.10      4.98 o 
  -1   3   7     6545.92     6343.53     74.65 o 
   1   3   7      232.62      197.43      8.99 o 
   3   3   7    11990.84    11891.49    192.75 o 
   5   3   7      908.30      897.18     19.78 o 
   7   3   7     6319.51     6019.18    145.86 o 
   9   3   7      883.67      790.31     25.23 o 
  11   3   7     3896.04     3731.66     84.32 o 
 -14   4   7     2201.89     2201.77     48.24 o 
 -12   4   7    12942.25    13052.14    212.52 o 
 -10   4   7     7682.51     7671.35    127.85 o 
  -8   4   7     6921.74     6943.10    114.95 o 
  -6   4   7     8406.45     8538.03    124.11 o 
  -4   4   7     6223.04     6275.49     84.43 o 
  -2   4   7    16467.03    16730.90    192.33 o 
   0   4   7    12278.57    12343.61    199.98 o 
   2   4   7    10550.29    10257.29    212.21 o 
   4   4   7    11693.09    11558.43    181.65 o 
   6   4   7    16276.71    15325.07    266.41 o 
   8   4   7    10940.05    10723.35    211.10 o 
  10   4   7     4827.34     4797.68    104.04 o 
 -15   5   7      236.50      272.86     21.46 o 
 -13   5   7     3035.89     3043.11     60.52 o 
 -11   5   7     1534.50     1456.85     34.16 o 
  -9   5   7     5923.14     5960.61    100.91 o 
  -7   5   7     1870.17     1850.27     41.56 o 
  -5   5   7     6477.41     6597.57     89.06 o 
  -3   5   7      343.57      292.44      9.36 o 
  -1   5   7     6944.75     6410.66    184.02 o 
   1   5   7      366.91      376.66     14.38 o 
   3   5   7     4923.53     4507.75     79.92 o 
   5   5   7      232.09      234.54     14.76 o 
   7   5   7     2943.74     2851.38    106.38 o 
   9   5   7      115.59      135.78     18.35 o 
  11   5   7     2198.82     2139.77     71.73 o 
 -14   6   7      579.25      620.80     31.88 o 
 -12   6   7      412.37      450.09     25.63 o 
 -10   6   7      654.78      632.95     24.92 o 
  -8   6   7     3751.77     3671.90     75.56 o 
  -6   6   7     4717.09     4461.99    114.09 o 
  -4   6   7     4220.24     4093.73     54.85 o 
  -2   6   7     4445.50     4579.39     69.62 o 
   0   6   7     1753.64     1673.24     34.31 o 
   2   6   7     6156.58     6271.76    106.85 o 
   4   6   7     1010.23      912.62     34.20 o 
   6   6   7      267.28      304.99     17.09 o 
   8   6   7      722.28      704.65     29.72 o 
  10   6   7      185.18      200.11     30.50 o 
 -13   7   7      331.46      363.71     45.62 o 
 -11   7   7    14186.69    14100.25    262.32 o 
  -9   7   7     2977.62     2871.90     63.48 o 
  -7   7   7    18834.47    18636.03    296.78 o 
  -5   7   7     7511.49     7156.29     99.51 o 
  -3   7   7    12288.34    12089.85    151.77 o 
  -1   7   7     4026.17     4087.14     72.57 o 
   1   7   7    23654.11    23947.46    385.31 o 
   3   7   7     1883.70     1934.26     40.65 o 
   5   7   7    22560.14    22674.12    424.13 o 
   7   7   7      320.87      347.41     20.17 o 
   9   7   7     9975.32    10347.08    342.58 o 
 -14   8   7       78.61       86.40     34.04 o 
 -12   8   7      251.81      232.54     21.13 o 
 -10   8   7      311.10      317.89     28.65 o 
  -8   8   7       77.49       72.66     10.27 o 
  -6   8   7      159.56      161.45     11.03 o 
  -4   8   7      184.83      180.69     10.93 o 
  -2   8   7      566.41      543.80     19.27 o 
   0   8   7      430.40      440.05     18.29 o 
   2   8   7       75.58       73.68     12.18 o 
   4   8   7        0.17        9.37     11.61 o 
   6   8   7        0.92       15.78     13.07 o 
   8   8   7      229.50      255.51     20.86 o 
 -11   9   7      980.75     1007.50     34.20 o 
  -9   9   7    15181.46    14575.58    218.01 o 
  -7   9   7      589.47      596.39     19.85 o 
  -5   9   7    19073.17    18516.72    230.53 o 
  -3   9   7     6837.34     6837.29    117.21 o 
  -1   9   7    20960.59    21102.94    341.88 o 
   1   9   7     5667.68     5551.34     98.04 o 
   3   9   7    12910.74    12946.47    330.27 o 
   5   9   7     3700.11     3807.56     72.53 o 
   7   9   7    14410.39    15319.71    538.30 o 
   9   9   7     2089.97     2400.96    158.39 o 
 -10  10   7      112.60      114.00     19.07 o 
  -8  10   7       93.51      106.66     13.80 o 
  -6  10   7      267.27      272.56     20.59 o 
  -4  10   7      141.32      160.67     16.59 o 
  -2  10   7       36.12       36.77     14.84 o 
   0  10   7       24.01       27.41     12.18 o 
   2  10   7       12.19       12.12     12.19 o 
   4  10   7      164.73      171.93     16.58 o 
   6  10   7      158.62      192.05     18.15 o 
   8  10   7      269.59      279.87     24.97 o 
  -9  11   7      606.33      587.99     27.93 o 
  -7  11   7     6941.58     6440.23    128.85 o 
  -5  11   7      522.84      540.40     33.28 o 
  -3  11   7     5366.33     5252.15    109.48 o 
  -1  11   7      149.22      167.73     18.86 o 
   1  11   7     6416.91     6889.03    140.84 o 
   3  11   7      439.57      469.60     27.41 o 
   5  11   7     5870.61     6245.79    131.23 o 
  -8  12   7     1744.34     1718.36     60.17 o 
  -6  12   7     2112.99     2024.81     65.64 o 
  -4  12   7     1982.29     1924.27     51.62 o 
  -2  12   7     2222.83     2234.17     57.63 o 
   0  12   7     1193.13     1242.20     51.81 o 
   2  12   7     2057.77     2136.41     58.12 o 
  -3  13   7      947.43     1085.20     66.76 o 
  -1  13   7      150.75      143.99     35.34 o 
 -16   0   8     8270.59     8438.10    284.06 o 
 -14   0   8     1333.90     1334.23     68.72 o 
 -12   0   8    19490.91    19291.28    435.48 o 
 -10   0   8     4765.43     4781.25    125.67 o 
  -8   0   8    31499.49    30963.62    685.07 o 
  -6   0   8     9500.64     9955.05    185.73 o 
  -4   0   8    77198.67    79131.49   1434.70 o 
  -2   0   8    11272.28    11350.05    209.97 o 
   0   0   8    51397.70    53918.84    781.90 o 
   2   0   8     5657.68     5531.39    134.18 o 
   4   0   8    39127.18    38301.11    876.03 o 
   6   0   8    10804.07     9978.14    237.84 o 
   8   0   8    22168.09    20906.05    486.84 o 
  10   0   8     3283.43     3173.74     89.77 o 
 -15   1   8      132.41      152.23     17.65 o 
 -13   1   8      196.89      197.83     15.29 o 
 -11   1   8       25.61       30.08     10.92 o 
  -9   1   8      228.09      237.85     13.36 o 
  -7   1   8      202.87      189.42     11.58 o 
  -5   1   8      431.62      426.42     11.26 o 
  -3   1   8     1624.58     1616.98     24.87 o 
  -1   1   8       11.22       23.65      6.54 o 
   1   1   8       20.54       48.10     15.08 o 
   3   1   8      481.46      483.20     15.84 o 
   5   1   8       19.77       17.11      8.79 o 
   7   1   8      291.85      292.62     18.14 o 
   9   1   8      105.29       91.16     13.22 o 
  11   1   8        0.19       14.27     15.12 o 
 -16   2   8      398.39      399.26     44.51 o 
 -14   2   8    13324.76    13381.41    219.68 o 
 -12   2   8       48.14       48.95     12.04 o 
 -10   2   8    25482.19    24486.86    386.19 o 
  -8   2   8      489.73      472.10     19.51 o 
  -6   2   8    28472.79    27514.53    878.13 o 
  -4   2   8      559.29      499.88     12.25 o 
  -2   2   8    18933.86    19207.16    248.71 o 
   0   2   8     8502.59     8725.57    127.56 o 
   2   2   8    18555.06    18850.31    271.02 o 
   4   2   8     3364.75     3155.01     58.51 o 
   6   2   8    11049.28    10559.75    204.63 o 
   8   2   8      490.59      507.80     20.69 o 
  10   2   8    12111.42    11604.67    197.65 o 
  12   2   8      201.84      250.03     43.20 o 
 -15   3   8      562.35      553.78     24.99 o 
 -13   3   8     1082.02      999.50     29.26 o 
 -11   3   8     3108.55     2837.27     54.60 o 
  -9   3   8     5394.48     5156.91     88.26 o 
  -7   3   8     8395.14     8104.37    132.24 o 
  -5   3   8     1897.09     1966.00     52.87 o 
  -3   3   8     4508.80     4521.71     61.89 o 
  -1   3   8     1005.17      976.66     21.27 o 
   1   3   8     4773.65     4765.17     72.67 o 
   3   3   8     3362.72     3128.46     75.65 o 
   5   3   8      553.39      528.80     22.65 o 
   7   3   8     4677.32     4151.80     76.53 o 
   9   3   8     1872.90     1815.59     41.44 o 
  11   3   8     2759.17     2764.50     68.75 o 
 -14   4   8     1238.29     1356.87     56.49 o 
 -12   4   8     2444.67     2472.34     50.70 o 
 -10   4   8     2334.48     2308.74     45.97 o 
  -8   4   8     3078.64     2953.46     54.14 o 
  -6   4   8     2530.22     2497.76     59.14 o 
  -4   4   8     4473.96     4473.89     61.82 o 
  -2   4   8     2822.04     2770.83     35.17 o 
   0   4   8     4974.08     4910.71     74.69 o 
   2   4   8     3184.18     2957.98     61.78 o 
   4   4   8     4392.10     4295.40     95.47 o 
   6   4   8     1067.51     1045.60     32.74 o 
   8   4   8     1251.15     1256.05     33.19 o 
  10   4   8      340.41      370.35     26.91 o 
 -15   5   8     2281.74     2406.77     78.19 o 
 -13   5   8     5753.64     5671.32    100.92 o 
 -11   5   8     3356.63     3280.41     71.61 o 
  -9   5   8     3470.46     3514.89     63.96 o 
  -7   5   8     5396.98     5126.40    121.53 o 
  -5   5   8     9889.27     9897.91    143.92 o 
  -3   5   8    18013.47    17971.74    222.18 o 
  -1   5   8    13841.33    14302.17    232.03 o 
   1   5   8    11703.17    11667.95    191.00 o 
   3   5   8    12107.86    12111.83    230.11 o 
   5   5   8     9721.08     9960.90    220.50 o 
   7   5   8     6539.15     6489.65    133.76 o 
   9   5   8     1977.80     2071.24     47.60 o 
  11   5   8     1759.61     1869.31     94.25 o 
 -14   6   8       43.72       51.70     18.35 o 
 -12   6   8     6569.96     6630.48    131.94 o 
 -10   6   8      564.77      498.48     23.90 o 
  -8   6   8    10019.96     9634.70    219.96 o 
  -6   6   8      619.47      572.83     18.28 o 
  -4   6   8     5819.88     6074.38     79.11 o 
  -2   6   8       20.48       17.50      8.62 o 
   0   6   8     7566.31     7748.22    130.07 o 
   2   6   8       30.77       28.77     11.34 o 
   4   6   8     4766.03     4525.20    100.00 o 
   6   6   8       65.98       87.56     15.38 o 
   8   6   8     2437.47     2509.17     73.37 o 
  10   6   8       12.70       19.48     19.56 o 
 -13   7   8     1597.05     1541.64     45.33 o 
 -11   7   8     2074.58     1962.43     49.85 o 
  -9   7   8     4042.35     3819.20     90.54 o 
  -7   7   8     5598.76     5204.48     89.75 o 
  -5   7   8     1914.95     1893.37     32.55 o 
  -3   7   8     3320.30     3199.00     50.95 o 
  -1   7   8     2404.09     2408.10     48.56 o 
   1   7   8     3507.30     3517.08     64.70 o 
   3   7   8     2433.94     2412.07     48.50 o 
   5   7   8     1720.50     1757.65     39.49 o 
   7   7   8     1776.83     1712.49     53.44 o 
   9   7   8     2251.61     2297.93     84.98 o 
 -12   8   8     1016.58     1044.60     36.99 o 
 -10   8   8     2846.22     2939.34     66.50 o 
  -8   8   8     1017.10      946.05     24.37 o 
  -6   8   8     4093.80     4106.52     61.71 o 
  -4   8   8        1.48       -4.90      8.40 o 
  -2   8   8     3699.47     3626.63     66.88 o 
   0   8   8      920.39      938.73     43.08 o 
   2   8   8     2470.89     2454.44     50.11 o 
   4   8   8      220.12      235.00     17.67 o 
   6   8   8     3880.57     3828.13     95.18 o 
   8   8   8       61.80       87.84     27.29 o 
 -11   9   8      302.24      303.44     20.30 o 
  -9   9   8        4.36        2.95     11.88 o 
  -7   9   8     1191.67     1145.18     24.77 o 
  -5   9   8        5.35        8.58     13.34 o 
  -3   9   8      463.21      465.92     19.59 o 
  -1   9   8      775.16      762.46     24.34 o 
   1   9   8       95.81      123.63     14.38 o 
   3   9   8      799.08      773.49     29.72 o 
   5   9   8      194.96      234.08     20.72 o 
   7   9   8       38.78       80.16     17.26 o 
 -10  10   8     1395.96     1327.39     38.90 o 
  -8  10   8      717.02      711.99     27.90 o 
  -6  10   8     4239.14     4009.36    105.47 o 
  -4  10   8      317.24      368.25     22.89 o 
  -2  10   8     5019.52     4998.60    127.35 o 
   0  10   8      956.04      959.05     36.84 o 
   2  10   8     1439.18     1508.67     37.67 o 
   4  10   8        2.57       31.92     14.67 o 
   6  10   8     1677.26     1848.62     45.28 o 
  -9  11   8     3714.16     3675.37     74.93 o 
  -7  11   8     4407.89     4248.27    112.39 o 
  -5  11   8     3730.13     3826.47    103.62 o 
  -3  11   8     2851.57     2946.71     68.98 o 
  -1  11   8     3256.24     3208.01     74.49 o 
   1  11   8     2598.84     2663.91     65.45 o 
   3  11   8     3419.31     3624.00     83.93 o 
   5  11   8     1394.52     1462.20     75.92 o 
  -6  12   8      307.28      309.66     31.92 o 
  -4  12   8     1415.33     1462.51     55.51 o 
  -2  12   8      366.76      382.76     28.88 o 
   0  12   8     1428.34     1538.92     58.19 o 
   2  12   8        1.14       32.73     28.80 o 
  -3  13   8     4276.08     4411.48    170.18 o 
 -15   1   9      148.45      181.55     22.11 o 
 -13   1   9     4406.56     4360.86    104.17 o 
 -11   1   9      235.33      239.05     15.84 o 
  -9   1   9     5264.02     5223.40     89.08 o 
  -7   1   9     1097.86     1003.50     23.35 o 
  -5   1   9    19390.79    20014.39    259.73 o 
  -3   1   9     5590.35     5787.20     78.23 o 
  -1   1   9    10484.22    10400.49    196.64 o 
   1   1   9     1790.17     1640.54     33.99 o 
   3   1   9     5837.81     5666.56     98.48 o 
   5   1   9       20.26       34.28     10.27 o 
   7   1   9     1266.21     1181.01     30.35 o 
   9   1   9     1053.95      941.63     28.62 o 
  11   1   9     1157.40     1154.49     40.54 o 
 -14   2   9     2143.93     2025.36     45.30 o 
 -12   2   9     5586.40     5503.39     96.46 o 
 -10   2   9     7057.92     6775.28    113.95 o 
  -8   2   9     3968.88     3950.54     68.99 o 
  -6   2   9     7012.01     7109.63    104.56 o 
  -4   2   9     3171.67     3164.25     45.16 o 
  -2   2   9     6869.67     6680.89     89.49 o 
   0   2   9    14380.15    14487.11    251.20 o 
   2   2   9     5575.29     5319.81    106.75 o 
   4   2   9     8619.34     8128.64    138.56 o 
   6   2   9     6263.98     5860.07    103.38 o 
   8   2   9     4180.71     3949.14     74.91 o 
  10   2   9     3910.25     3852.18     75.58 o 
 -15   3   9     2445.74     2415.41     53.46 o 
 -13   3   9      568.05      590.63     24.00 o 
 -11   3   9     6058.61     5788.49    100.04 o 
  -9   3   9      779.34      807.88     22.89 o 
  -7   3   9     9344.06     9053.92    146.78 o 
  -5   3   9     2561.60     2503.68     37.01 o 
  -3   3   9    11496.82    11733.78    154.28 o 
  -1   3   9      534.93      492.51     11.27 o 
   1   3   9     7405.73     7296.48    115.31 o 
   3   3   9      382.21      395.06     15.74 o 
   5   3   9     3720.88     3552.70     66.37 o 
   7   3   9       24.80       31.42     11.72 o 
   9   3   9     4100.28     3893.59     87.66 o 
  11   3   9       32.59       25.53     23.14 o 
 -14   4   9     3617.41     3533.05     69.51 o 
 -12   4   9     2683.87     2675.69     53.66 o 
 -10   4   9     4668.57     4536.50     80.30 o 
  -8   4   9    10110.23     9727.16    158.40 o 
  -6   4   9    15792.62    15640.98    223.68 o 
  -4   4   9    18936.85    19679.33    256.12 o 
  -2   4   9    16089.19    14791.01    499.27 o 
   0   4   9     5195.82     5341.01     81.34 o 
   2   4   9    10243.15    10080.87    172.15 o 
   4   4   9     7615.92     7594.76    191.37 o 
   6   4   9     2992.50     2818.31     74.65 o 
   8   4   9     4733.69     4513.52     98.75 o 
  10   4   9     1814.17     1657.29     60.62 o 
 -15   5   9     1270.74     1280.24     72.00 o 
 -13   5   9      301.15      312.06     28.72 o 
 -11   5   9     4060.13     3985.30     72.93 o 
  -9   5   9     1205.33     1241.25     34.77 o 
  -7   5   9     7422.87     7242.54    138.01 o 
  -5   5   9     1359.94     1293.59     28.23 o 
  -3   5   9     6505.14     6344.95     90.09 o 
  -1   5   9     1337.21     1251.50     28.57 o 
   1   5   9     6670.04     6678.53    118.47 o 
   3   5   9      996.55      996.80     26.46 o 
   5   5   9     4876.74     4631.91     98.99 o 
   7   5   9      324.57      301.30     22.70 o 
   9   5   9     1126.46     1093.71     38.49 o 
 -14   6   9      411.56      520.55     42.16 o 
 -12   6   9     1341.31     1281.98     39.52 o 
 -10   6   9     2594.93     2522.18     58.18 o 
  -8   6   9      409.12      421.69     21.16 o 
  -6   6   9      640.45      598.50     19.23 o 
  -4   6   9      279.23      310.97     13.02 o 
  -2   6   9     1147.19     1137.47     27.40 o 
   0   6   9     4498.41     4285.89     76.42 o 
   2   6   9     1349.17     1359.90     31.80 o 
   4   6   9     2302.75     2232.66     46.48 o 
   6   6   9     1927.06     1925.51     51.09 o 
   8   6   9     1874.30     1835.89     51.55 o 
 -13   7   9     7573.89     7778.31    154.33 o 
 -11   7   9      128.69      156.14     18.44 o 
  -9   7   9    16433.45    16307.96    300.03 o 
  -7   7   9      440.79      442.12     13.83 o 
  -5   7   9    14692.66    15072.52    226.25 o 
  -3   7   9     2923.62     2973.64     68.21 o 
  -1   7   9    18782.68    19369.15    314.05 o 
   1   7   9     1743.51     1567.08     35.57 o 
   3   7   9    14875.20    15317.98    251.27 o 
   5   7   9      376.43      383.51     24.85 o 
   7   7   9    11873.36    12090.75    239.80 o 
   9   7   9     1983.37     2076.14     99.49 o 
 -12   8   9        5.73        8.09     17.76 o 
 -10   8   9       15.85       29.16     14.85 o 
  -8   8   9       42.19       44.06     12.04 o 
  -6   8   9      275.37      255.44     14.13 o 
  -4   8   9       13.59       17.47     11.44 o 
  -2   8   9       11.32       14.57     11.55 o 
   0   8   9        4.24       -1.20     11.50 o 
   2   8   9       69.83       85.93     13.55 o 
   4   8   9       74.81       95.91     14.70 o 
   6   8   9        8.52       15.69     18.57 o 
   8   8   9      103.22      147.92     36.65 o 
 -11   9   9    12080.93    12161.42    185.77 o 
  -9   9   9     1072.58     1037.24     28.46 o 
  -7   9   9    19533.75    19172.43    259.30 o 
  -5   9   9     3475.09     3308.34     73.01 o 
  -3   9   9    18216.98    19048.05    310.69 o 
  -1   9   9     1893.74     2017.39     43.91 o 
   1   9   9    17627.61    18801.33    307.22 o 
   3   9   9     3326.41     3474.17     68.11 o 
   5   9   9    14055.57    14909.51    277.94 o 
 -10  10   9       22.86       30.11     32.73 o 
  -8  10   9      100.36       91.49     16.71 o 
  -6  10   9        1.34        2.83     14.06 o 
  -4  10   9      740.51      713.30     28.93 o 
  -2  10   9        2.45       28.68     13.65 o 
   0  10   9       20.02       25.27     13.83 o 
   2  10   9       31.44       40.08     15.29 o 
   4  10   9        1.03       13.27     15.65 o 
   6  10   9       22.84       31.73     19.37 o 
  -7  11   9       94.68      110.55     24.01 o 
  -5  11   9     3895.57     4081.71    110.05 o 
  -3  11   9       32.89       45.08     18.32 o 
  -1  11   9     8563.28     8610.96    172.53 o 
   1  11   9       13.54       21.81     18.32 o 
   3  11   9     4870.22     5414.21    192.43 o 
  -6  12   9      331.83      257.88     45.82 o 
  -4  12   9      492.12      552.42     54.98 o 
  -2  12   9      422.85      428.94     27.93 o 
   0  12   9     2322.93     2428.28    111.27 o 
 -14   0  10    17490.33    16915.59    387.87 o 
 -12   0  10     3212.70     2992.41     81.82 o 
 -10   0  10    11561.21    11210.83    257.93 o 
  -8   0  10    14082.23    13105.46    297.20 o 
  -6   0  10    25026.24    24496.64    543.09 o 
  -4   0  10     5340.52     5251.76    101.58 o 
  -2   0  10    49222.17    47947.38   1353.65 o 
   0   0  10      584.39      571.61     29.45 o 
   2   0  10    54762.68    53433.56   1218.48 o 
   4   0  10     1710.20     1615.17     51.32 o 
   6   0  10    16851.07    15759.59    370.65 o 
   8   0  10     2243.41     2024.47     64.29 o 
  10   0  10    10072.55     9541.25    235.09 o 
 -15   1  10      195.10      200.78     18.65 o 
 -13   1  10      404.66      382.52     21.40 o 
 -11   1  10      617.02      584.00     21.26 o 
  -9   1  10        9.45       34.18      9.91 o 
  -7   1  10        5.54       17.99      8.74 o 
  -5   1  10     1040.47     1025.17     26.68 o 
  -3   1  10     1508.27     1492.39     35.09 o 
  -1   1  10      384.59      386.74     10.08 o 
   1   1  10       99.90       97.07     10.02 o 
   3   1  10        2.94        4.70      9.54 o 
   5   1  10      303.53      298.52     16.64 o 
   7   1  10      155.79      135.71     14.31 o 
   9   1  10      210.10      174.72     16.92 o 
 -14   2  10      110.70      108.80     16.34 o 
 -12   2  10    11506.34    11255.76    185.36 o 
 -10   2  10      878.32      840.13     24.35 o 
  -8   2  10    17478.98    17734.21    281.59 o 
  -6   2  10      169.34      187.31     10.34 o 
  -4   2  10    30879.28    31258.04    403.41 o 
  -2   2  10      279.63      269.21      8.99 o 
   0   2  10    28732.49    28479.79    462.21 o 
   2   2  10      823.79      823.80     22.98 o 
   4   2  10    12420.24    11980.76    200.73 o 
   6   2  10     4352.29     3978.24     74.58 o 
   8   2  10     8509.12     8197.16    143.30 o 
  10   2  10      485.21      474.11     28.70 o 
 -15   3  10      825.10      835.17     60.22 o 
 -13   3  10      910.44      890.66     28.93 o 
 -11   3  10      838.98      814.67     25.19 o 
  -9   3  10     1017.00      996.92     25.98 o 
  -7   3  10     1103.12     1060.87     25.02 o 
  -5   3  10     1592.07     1528.02     28.59 o 
  -3   3  10     7888.29     7745.27    115.29 o 
  -1   3  10     8527.97     8539.99    109.06 o 
   1   3  10     1484.39     1408.74     31.63 o 
   3   3  10     5278.00     5100.40    106.04 o 
   5   3  10     1343.85     1250.99     30.66 o 
   7   3  10     1130.07     1058.91     39.21 o 
   9   3  10     2517.30     2396.73     64.52 o 
 -14   4  10      820.78      839.49     33.63 o 
 -12   4  10      749.18      704.42     25.14 o 
 -10   4  10     1056.13     1019.17     27.65 o 
  -8   4  10      889.20      997.59     25.32 o 
  -6   4  10     3136.12     3183.28     51.32 o 
  -4   4  10     2613.50     2623.53     43.48 o 
  -2   4  10     4361.15     4263.29     62.80 o 
   0   4  10     3672.05     3512.99     76.52 o 
   2   4  10     5489.18     5158.47    106.79 o 
   4   4  10     3450.06     3278.34     73.76 o 
   6   4  10     2976.29     2944.24     81.72 o 
   8   4  10     1480.29     1457.53     56.00 o 
 -13   5  10     1916.44     1887.96     51.13 o 
 -11   5  10     8269.31     7703.59    150.03 o 
  -9   5  10     7221.64     6932.30    134.15 o 
  -7   5  10     8866.36     8696.28    163.84 o 
  -5   5  10    13286.94    13214.97    248.53 o 
  -3   5  10     1473.91     1607.36     28.79 o 
  -1   5  10     5384.62     5179.35     99.57 o 
   1   5  10     6755.65     7062.69    121.61 o 
   3   5  10     4553.40     4599.23     98.23 o 
   5   5  10     7550.98     7479.71    152.64 o 
   7   5  10     2831.81     2843.40     69.24 o 
   9   5  10     3468.29     3357.70    140.07 o 
 -12   6  10        4.14       10.30     15.61 o 
 -10   6  10     6877.41     6497.85    128.14 o 
  -8   6  10      987.33      874.83     28.66 o 
  -6   6  10     9685.18     9656.97    158.46 o 
  -4   6  10      234.25      216.52     12.85 o 
  -2   6  10     6698.87     6581.44    112.57 o 
   0   6  10        2.18        9.68     10.39 o 
   2   6  10     4520.84     4711.08     84.71 o 
   4   6  10       85.10      100.60     16.52 o 
   6   6  10     6764.46     6630.53    138.52 o 
   8   6  10      109.51      135.10     26.37 o 
 -13   7  10     1097.16     1115.31     68.07 o 
 -11   7  10     1406.24     1394.97     41.03 o 
  -9   7  10     1257.69     1188.49     39.21 o 
  -7   7  10     1483.77     1365.82     29.94 o 
  -5   7  10     2377.20     2417.70     44.84 o 
  -3   7  10     4908.32     5005.82     89.07 o 
  -1   7  10     4990.22     4910.56     87.57 o 
   1   7  10     2618.19     2696.97     53.86 o 
   3   7  10     2496.41     2487.29     82.76 o 
   5   7  10     2006.63     2058.53     75.45 o 
   7   7  10     1651.39     1775.62     58.49 o 
 -12   8  10     1057.66     1111.36     48.13 o 
 -10   8  10     1036.76      982.31     33.99 o 
  -8   8  10     5061.49     5113.95     83.90 o 
  -6   8  10     1108.58     1129.50     28.64 o 
  -4   8  10     3499.95     3795.97     70.95 o 
  -2   8  10      714.33      727.19     28.53 o 
   0   8  10     2184.83     2301.33     48.35 o 
   2   8  10      224.83      285.42     19.55 o 
   4   8  10     2876.78     2760.64     67.48 o 
   6   8  10     2097.57     2215.56     59.94 o 
 -11   9  10      574.98      622.47     38.88 o 
  -9   9  10       97.64      111.41     14.91 o 
  -7   9  10      205.57      235.91     16.90 o 
  -5   9  10      592.07      649.09     28.72 o 
  -3   9  10       14.18       15.08     13.90 o 
  -1   9  10      458.65      489.08     22.86 o 
   1   9  10      214.90      263.07     20.10 o 
   3   9  10       34.85       55.98     15.52 o 
   5   9  10      433.63      429.06     34.21 o 
 -10  10  10      349.29      357.37     45.82 o 
  -8  10  10     2503.95     2521.21     56.22 o 
  -6  10  10      161.49      174.31     16.31 o 
  -4  10  10     2002.92     2146.59     55.36 o 
  -2  10  10      726.59      740.76     26.67 o 
   0  10  10     2441.35     2571.81     55.20 o 
   2  10  10      420.35      494.22     24.82 o 
   4  10  10     2598.21     2837.37     82.81 o 
  -7  11  10     1881.59     2032.95     96.87 o 
  -5  11  10     2228.91     2308.46     73.37 o 
  -3  11  10     4890.64     5188.85    110.89 o 
  -1  11  10     4899.68     5146.50    131.28 o 
   1  11  10     2365.98     2494.55     93.60 o 
  -2  12  10     2909.26     3149.56    132.21 o 
 -15   1  11     2030.82     2077.45     95.56 o 
 -13   1  11     2235.19     2251.72     48.90 o 
 -11   1  11     3180.31     2926.41     56.89 o 
  -9   1  11       81.65      126.35     11.75 o 
  -7   1  11     2617.22     2593.78     48.35 o 
  -5   1  11       43.13       50.68      6.60 o 
  -3   1  11     1570.99     1653.27     58.11 o 
  -1   1  11     1382.27     1291.74     29.75 o 
   1   1  11     9174.13     8773.80    149.03 o 
   3   1  11     2869.49     2666.11     52.97 o 
   5   1  11     4487.12     4153.65     77.68 o 
   7   1  11      363.11      352.19     20.55 o 
   9   1  11     3354.69     3087.99     63.79 o 
 -14   2  11     1585.11     1599.36     40.40 o 
 -12   2  11     2325.51     2301.65     57.44 o 
 -10   2  11     6636.26     6423.66    109.51 o 
  -8   2  11     2972.70     2773.70     52.13 o 
  -6   2  11     9961.70    10030.18    162.25 o 
  -4   2  11    11576.32    10983.85    160.90 o 
  -2   2  11     4766.91     4902.90     65.18 o 
   0   2  11     7427.25     7361.52    126.30 o 
   2   2  11     3032.63     2995.39     57.88 o 
   4   2  11     3374.22     3223.86     62.31 o 
   6   2  11     4784.70     4487.49     83.40 o 
   8   2  11     1991.03     1960.46     45.97 o 
 -15   3  11       11.79       43.20     30.11 o 
 -13   3  11     3569.57     3466.91     67.88 o 
 -11   3  11       45.15       40.75     12.50 o 
  -9   3  11     3540.82     3399.33     62.61 o 
  -7   3  11      152.35      170.65     11.45 o 
  -5   3  11     6251.61     6088.92    103.26 o 
  -3   3  11       52.34       87.25      7.58 o 
  -1   3  11     7762.73     7756.36    116.39 o 
   1   3  11      940.60      913.86     24.59 o 
   3   3  11     6950.26     6943.85    141.30 o 
   5   3  11      282.31      284.26     22.11 o 
   7   3  11     3130.04     2952.96     71.53 o 
 -14   4  11     3935.25     3926.39     88.13 o 
 -12   4  11     3884.30     3721.37     70.82 o 
 -10   4  11     3345.25     3311.70     62.13 o 
  -8   4  11     7198.51     7167.29    119.96 o 
  -6   4  11     3378.34     3292.58     59.23 o 
  -4   4  11     1898.15     1953.04     42.93 o 
  -2   4  11     9374.76     9503.68    131.96 o 
   0   4  11     7366.30     7531.34    150.88 o 
   2   4  11     9627.90     9277.06    184.14 o 
   4   4  11     9064.82     8659.03    173.81 o 
   6   4  11     2488.88     2415.66     85.27 o 
   8   4  11     4668.69     4252.01    118.94 o 
 -13   5  11      974.23      982.99     38.28 o 
 -11   5  11      244.64      200.24     19.39 o 
  -9   5  11     2516.21     2379.13     81.62 o 
  -7   5  11      564.12      551.82     22.87 o 
  -5   5  11     4024.79     4101.59     68.26 o 
  -3   5  11      551.62      556.24     16.40 o 
  -1   5  11     3057.02     2913.94     64.62 o 
   1   5  11      239.25      236.07     20.38 o 
   3   5  11     3031.86     2909.30     68.26 o 
   5   5  11      808.23      780.78     31.16 o 
   7   5  11     3881.12     3739.24     86.65 o 
 -12   6  11      489.30      576.73     29.93 o 
 -10   6  11     1826.79     1710.05     45.04 o 
  -8   6  11      397.78      420.14     32.07 o 
  -6   6  11     4161.81     4292.52     72.12 o 
  -4   6  11     4071.79     3976.57     60.76 o 
  -2   6  11     1316.92     1389.03     33.12 o 
   0   6  11     1657.83     1690.14     41.19 o 
   2   6  11      137.64      202.07     23.56 o 
   4   6  11      982.11      994.17     35.38 o 
   6   6  11     1067.37     1060.73     38.89 o 
 -11   7  11     5511.08     5327.48    109.76 o 
  -9   7  11      911.47      929.72     31.62 o 
  -7   7  11    12598.55    12167.07    185.30 o 
  -5   7  11      631.04      635.11     21.30 o 
  -3   7  11    19431.66    20293.31    345.01 o 
  -1   7  11     1420.40     1428.50     34.93 o 
   1   7  11    10550.92    11294.31    188.99 o 
   3   7  11     1928.61     1874.77     51.60 o 
   5   7  11     9668.96    10318.47    294.49 o 
 -12   8  11       64.83       74.62     34.04 o 
 -10   8  11        4.27       17.18     16.59 o 
  -8   8  11       56.38       88.58     15.55 o 
  -6   8  11        9.69       19.65     11.80 o 
  -4   8  11      111.91      124.00     17.62 o 
  -2   8  11       28.70       28.42     13.72 o 
   0   8  11        3.90        3.08     13.80 o 
   2   8  11       15.24       17.57     13.69 o 
   4   8  11        8.44        9.77     17.85 o 
 -11   9  11     1566.13     1607.11     64.80 o 
  -9   9  11    10344.87    10308.68    181.40 o 
  -7   9  11     1832.95     1908.48     46.02 o 
  -5   9  11    12742.27    13433.87    257.37 o 
  -3   9  11      952.17     1012.43     30.66 o 
  -1   9  11    11791.51    12174.85    204.53 o 
   1   9  11     3265.93     3266.15     65.93 o 
   3   9  11     8639.09     9195.41    187.89 o 
  -8  10  11       52.15       62.83     32.73 o 
  -6  10  11       26.91       48.26     18.38 o 
  -4  10  11      225.25      259.62     24.63 o 
  -2  10  11      234.64      269.41     21.30 o 
   0  10  11        5.45       -4.07     15.63 o 
   2  10  11       73.75       97.35     25.44 o 
  -5  11  11      459.31      561.58     57.60 o 
  -3  11  11     5275.26     5539.87    210.76 o 
  -1  11  11       46.16       22.25     32.73 o 
   1  11  11     4496.20     5004.47    188.50 o 
 -14   0  12      188.17      199.80     25.44 o 
 -12   0  12    18820.93    18127.01    412.38 o 
 -10   0  12     2633.07     2563.83     71.70 o 
  -8   0  12    20418.33    20809.60    466.40 o 
  -6   0  12     5202.95     5014.12    120.99 o 
  -4   0  12    12308.49    12808.07    301.28 o 
  -2   0  12    11872.64    11707.37    277.20 o 
   0   0  12    22750.15    23347.81    540.98 o 
   2   0  12     4666.62     4585.39    210.76 o 
   4   0  12    24000.37    23344.76    543.26 o 
   6   0  12     1807.92     1673.89    120.43 o 
   8   0  12    16542.42    15822.41    527.54 o 
 -13   1  12       12.90        8.49     14.88 o 
 -11   1  12      320.58      304.50     19.14 o 
  -9   1  12      249.20      238.75     16.30 o 
  -7   1  12      388.93      359.51     16.26 o 
  -5   1  12       50.24       68.92     10.18 o 
  -3   1  12      117.13      128.33     12.11 o 
  -1   1  12       24.47       36.45     10.92 o 
   1   1  12      673.99      622.28     21.85 o 
   3   1  12      241.21      224.33     16.59 o 
   5   1  12       19.05       28.61     13.36 o 
   7   1  12       13.76       24.99     14.67 o 
 -14   2  12     6328.09     6160.79    110.02 o 
 -12   2  12      188.11      209.77     17.26 o 
 -10   2  12    10320.70     9908.63    163.76 o 
  -8   2  12      189.66      185.48     14.53 o 
  -6   2  12    18607.96    18057.92    286.27 o 
  -4   2  12     1977.78     1898.79     34.42 o 
  -2   2  12    11682.79    11788.32    211.05 o 
   0   2  12      924.46      904.46     29.95 o 
   2   2  12     9830.36     9672.84    164.73 o 
   4   2  12      953.23      921.45     27.74 o 
   6   2  12     6093.14     5668.33    120.40 o 
 -13   3  12     3761.47     3745.27     72.11 o 
 -11   3  12      861.43      790.69     25.83 o 
  -9   3  12     2309.94     2255.68     45.77 o 
  -7   3  12     3462.67     3251.21     59.44 o 
  -5   3  12     1350.22     1300.31     29.71 o 
  -3   3  12     1856.02     1888.68     29.64 o 
  -1   3  12      427.92      413.27     17.80 o 
   1   3  12     1216.32     1246.34     37.50 o 
   3   3  12     1871.09     1806.80     53.45 o 
   5   3  12     2642.35     2474.97     78.78 o 
   7   3  12      857.58      891.20     35.47 o 
 -12   4  12     1204.21     1091.93     36.68 o 
 -10   4  12      767.72      730.89     28.38 o 
  -8   4  12      908.71      820.24     27.88 o 
  -6   4  12      892.47      827.74     64.80 o 
  -4   4  12      960.46      978.44     21.55 o 
  -2   4  12      598.86      619.21     21.36 o 
   0   4  12     1497.76     1497.42     41.28 o 
   2   4  12      942.04      884.34     31.91 o 
   4   4  12     1739.10     1672.47     47.03 o 
   6   4  12     1334.47     1243.94     41.75 o 
 -13   5  12     1151.49      998.80     64.14 o 
 -11   5  12     2038.95     2042.81     51.85 o 
  -9   5  12     4816.58     4431.16    126.49 o 
  -7   5  12     2399.43     2440.23     69.26 o 
  -5   5  12     6074.15     6073.77     96.72 o 
  -3   5  12     8376.56     8254.18    116.83 o 
  -1   5  12     8113.18     8340.29    141.56 o 
   1   5  12     9857.99     9485.30    189.17 o 
   3   5  12     2614.31     2684.07     65.97 o 
   5   5  12     2847.86     2710.93     67.20 o 
 -12   6  12     2310.28     2284.21     58.16 o 
 -10   6  12       40.25       22.62     15.57 o 
  -8   6  12     4175.74     3936.88    113.89 o 
  -6   6  12       13.07       12.70     12.90 o 
  -4   6  12     6610.85     6570.56    104.68 o 
  -2   6  12       57.64       64.03     13.72 o 
   0   6  12     2928.55     2853.15    110.59 o 
   2   6  12       31.47       34.05     16.80 o 
   4   6  12     1800.14     1835.44     55.19 o 
 -11   7  12     1204.38     1199.53     39.29 o 
  -9   7  12     1722.59     1717.34     57.80 o 
  -7   7  12     2912.80     2736.29     57.54 o 
  -5   7  12     1370.60     1396.65     44.78 o 
  -3   7  12     2567.03     2669.34     54.37 o 
  -1   7  12      559.35      614.25     24.04 o 
   1   7  12     1329.48     1385.54     43.03 o 
   3   7  12     2476.72     2523.60     64.45 o 
 -10   8  12     1194.22     1244.90     70.69 o 
  -8   8  12       31.92       46.42     16.54 o 
  -6   8  12      761.27      848.50     26.21 o 
  -4   8  12     1012.52     1084.70     37.22 o 
  -2   8  12     3385.18     3515.77     68.91 o 
   0   8  12      173.51      181.94     17.66 o 
   2   8  12     2331.55     2552.58     65.97 o 
  -9   9  12      248.73      362.61     45.82 o 
  -7   9  12        7.03       12.68     14.61 o 
  -5   9  12      497.45      587.96     30.66 o 
  -3   9  12      282.42      311.87     26.29 o 
  -1   9  12       72.73      104.33     17.27 o 
   1   9  12      421.13      462.39     24.71 o 
  -8  10  12      100.67      143.99     34.04 o 
  -6  10  12      446.73      475.11     36.55 o 
  -4  10  12      158.37      220.08     23.25 o 
  -2  10  12     1425.71     1499.24     42.24 o 
   0  10  12        1.66        4.57     17.35 o 
 -13   1  13     3634.06     3569.75     69.84 o 
 -11   1  13      681.32      636.55     24.18 o 
  -9   1  13     4252.96     4218.95     75.81 o 
  -7   1  13     1871.58     1774.03     37.20 o 
  -5   1  13     4547.28     4396.35    113.39 o 
  -3   1  13        1.40       28.79     12.28 o 
  -1   1  13     4991.67     5135.53     92.61 o 
   1   1  13      123.74      143.14     14.35 o 
   3   1  13     1531.29     1544.46     37.56 o 
   5   1  13      216.66      209.02     18.03 o 
   7   1  13     1055.94      981.78     62.83 o 
 -14   2  13     2799.41     2857.64    120.43 o 
 -12   2  13     1381.06     1313.82     34.99 o 
 -10   2  13     2103.52     2054.74     43.82 o 
  -8   2  13     3458.79     3364.90     68.78 o 
  -6   2  13     2484.72     2435.56     55.25 o 
  -4   2  13     4090.28     4148.87     79.88 o 
  -2   2  13     3026.16     2946.61     57.58 o 
   0   2  13     4697.00     4783.95     87.52 o 
   2   2  13     5258.95     5124.32     93.55 o 
   4   2  13     3497.63     3194.22     74.55 o 
   6   2  13     2104.49     2024.86     55.40 o 
 -13   3  13      257.30      276.00     22.81 o 
 -11   3  13     2866.12     2688.39     54.61 o 
  -9   3  13       72.28       80.92     13.36 o 
  -7   3  13     4965.11     4694.97     95.86 o 
  -5   3  13      279.99      246.05     18.08 o 
  -3   3  13     3620.61     3623.05     79.35 o 
  -1   3  13      624.94      656.09     27.68 o 
   1   3  13     4109.66     4162.72    105.84 o 
   3   3  13       41.33       45.02     16.15 o 
   5   3  13     2531.19     2510.33     63.97 o 
 -12   4  13     3416.79     3469.48     78.55 o 
 -10   4  13     5455.31     5488.14    120.19 o 
  -8   4  13     5782.45     5879.00    143.76 o 
  -6   4  13     5362.91     5059.18    125.11 o 
  -4   4  13     9109.51     9755.20    149.35 o 
  -2   4  13     5743.48     5685.27    118.40 o 
   0   4  13     4837.10     4883.61    104.51 o 
   2   4  13     2605.23     2476.92     61.46 o 
   4   4  13     1988.13     1923.13     62.29 o 
 -11   5  13     3115.44     3005.42     69.43 o 
  -9   5  13     1367.66     1324.47     49.03 o 
  -7   5  13     3675.83     3535.71     93.68 o 
  -5   5  13     1040.01     1058.00     26.87 o 
  -3   5  13     3324.01     3442.70    109.94 o 
  -1   5  13       90.77       97.88     16.72 o 
   1   5  13     1116.92     1132.72     38.01 o 
   3   5  13        9.68        3.68     16.94 o 
 -12   6  13      107.98       79.85     34.04 o 
 -10   6  13      194.36      236.99     27.29 o 
  -8   6  13      695.97      641.59     33.28 o 
  -6   6  13      216.21      255.76     19.92 o 
  -4   6  13      999.83     1105.50     28.18 o 
  -2   6  13       64.97       96.93     15.18 o 
   0   6  13     2066.82     2081.11     55.36 o 
   2   6  13     1465.13     1353.86     43.17 o 
  -9   7  13     6822.85     7147.96    114.10 o 
  -7   7  13     1617.77     1661.16     42.17 o 
  -5   7  13     8695.65     9154.62    143.64 o 
  -3   7  13      195.32      226.76     19.18 o 
  -1   7  13     7818.69     8426.22    171.80 o 
   1   7  13      614.10      611.22     31.48 o 
  -8   8  13        1.31       -9.43     13.93 o 
  -6   8  13      194.24      241.27     20.75 o 
  -4   8  13       76.58      116.37     19.77 o 
  -2   8  13        1.08        4.50     15.17 o 
   0   8  13       31.16       42.76     18.89 o 
  -7   9  13     8784.72     9255.70    228.17 o 
  -5   9  13     1304.09     1414.90     45.18 o 
  -3   9  13    12089.64    13159.19    254.47 o 
  -1   9  13     3689.68     4223.32    104.68 o 
 -12   0  14      766.16      829.84     41.18 o 
 -10   0  14    16898.50    17321.92    412.35 o 
  -8   0  14     1042.98     1014.18     38.74 o 
  -6   0  14    21589.97    20825.58    682.01 o 
  -4   0  14     5722.68     5977.78    149.95 o 
  -2   0  14    16136.58    17345.54    407.25 o 
   0   0  14     1382.28     1304.82     54.98 o 
   2   0  14    11376.78    11405.33    274.87 o 
   4   0  14      968.46      933.23     42.97 o 
 -13   1  14       67.41       77.67     22.16 o 
 -11   1  14       12.39       24.21     13.50 o 
  -9   1  14       83.36       82.38     13.80 o 
  -7   1  14       38.74       59.55     12.62 o 
  -5   1  14       90.27      106.03     19.37 o 
  -3   1  14        0.15       -1.94     12.24 o 
  -1   1  14        0.70        3.86     12.38 o 
   1   1  14      125.78      125.41     15.37 o 
   3   1  14       48.94       57.70     14.94 o 
   5   1  14        1.27       12.39     20.81 o 
 -12   2  14     5813.39     5893.44    104.64 o 
 -10   2  14       94.47      104.25     14.99 o 
  -8   2  14    10482.35    10747.99    205.83 o 
  -6   2  14       38.73       48.30     18.24 o 
  -4   2  14     8867.77     9247.86    182.89 o 
  -2   2  14      259.67      259.46     18.78 o 
   0   2  14    14151.53    14735.60    247.05 o 
   2   2  14      780.72      781.24     32.20 o 
   4   2  14     8680.83     8610.56    175.80 o 
 -11   3  14      417.56      436.53     25.44 o 
  -9   3  14     1330.28     1256.30     46.68 o 
  -7   3  14     1128.01     1103.34     42.31 o 
  -5   3  14     1878.25     1852.30     86.40 o 
  -3   3  14     1697.48     1758.66     47.09 o 
  -1   3  14     1700.83     1646.32     45.85 o 
   1   3  14     2750.46     2725.05     75.20 o 
   3   3  14      906.24      934.37     36.49 o 
 -12   4  14     1149.94     1141.49     66.76 o 
 -10   4  14     1438.23     1478.28     53.17 o 
  -8   4  14     1430.65     1429.39     49.88 o 
  -6   4  14     1912.05     1817.84     56.65 o 
  -4   4  14     1484.87     1556.69     58.91 o 
  -2   4  14     2118.43     2176.74     55.67 o 
   0   4  14     1842.47     1892.36     52.12 o 
   2   4  14     1256.64     1245.34     41.23 o 
 -11   5  14     4449.42     4168.00    154.47 o 
  -9   5  14     1722.54     1756.08     59.15 o 
  -7   5  14     4026.32     3986.18     68.23 o 
  -5   5  14     3273.03     3500.16     68.41 o 
  -3   5  14     2919.56     2980.46     71.03 o 
  -1   5  14     3814.12     4105.87     92.44 o 
   1   5  14     1292.89     1379.29     44.26 o 
   3   5  14     3460.69     3569.76    145.30 o 
 -10   6  14     3267.54     3347.23    129.60 o 
  -8   6  14      222.05      194.02     18.67 o 
  -6   6  14     4853.32     5145.56     96.20 o 
  -4   6  14     1232.57     1268.71     39.77 o 
  -2   6  14     5879.59     6251.85    131.99 o 
   0   6  14       22.35       40.61     19.17 o 
   2   6  14     3183.03     3194.07    133.52 o 
  -7   7  14     1497.94     1564.43     41.19 o 
  -5   7  14     1487.46     1529.56     36.08 o 
  -3   7  14     1179.11     1182.01     50.39 o 
  -1   7  14     2535.09     2632.37     67.50 o 
   1   7  14     1284.85     1293.34     73.31 o 
  -6   8  14      132.88      125.16     21.05 o 
  -4   8  14     4099.15     4564.20    124.55 o 
  -2   8  14      759.14      824.56     45.33 o 
 -11   1  15     2043.90     2039.53     46.28 o 
  -9   1  15     1314.69     1342.54     39.53 o 
  -7   1  15     5155.82     5340.22    115.25 o 
  -5   1  15     1141.62     1223.45     64.14 o 
  -3   1  15     1412.53     1538.54     38.28 o 
  -1   1  15     1078.99     1121.87     32.55 o 
   1   1  15     1378.77     1468.13     38.59 o 
   3   1  15      126.92      129.17     18.88 o 
 -12   2  15     3706.70     3909.08    105.91 o 
 -10   2  15     2016.68     2090.47     54.12 o 
  -8   2  15     3612.88     3745.03     81.20 o 
  -6   2  15     3808.07     3947.23    106.40 o 
  -4   2  15     1369.70     1317.83     48.54 o 
  -2   2  15     4673.79     4857.66    105.05 o 
   0   2  15     2553.34     2575.17     63.98 o 
   2   2  15     1549.44     1595.09     47.60 o 
 -11   3  15       47.28       56.29     32.73 o 
  -9   3  15     3003.53     2974.08     84.51 o 
  -7   3  15      104.82      111.27     34.04 o 
  -5   3  15     3060.92     2921.79    123.05 o 
  -3   3  15        0.70        1.11     15.77 o 
  -1   3  15     4521.80     4573.76    100.74 o 
   1   3  15      200.61      245.19     23.40 o 
 -10   4  15     1021.13     1051.16     62.83 o 
  -8   4  15     2579.13     2509.47     74.30 o 
  -6   4  15     1937.15     1991.06     92.94 o 
  -4   4  15     5186.19     5393.91    142.08 o 
  -2   4  15     3034.19     3258.96     77.06 o 
   0   4  15     1559.72     1520.61     52.88 o 
  -9   5  15     1577.13     1527.65     75.92 o 
  -7   5  15      662.58      654.44     26.52 o 
  -5   5  15     3033.79     3246.43    134.83 o 
  -3   5  15     1784.51     1902.20     66.18 o 
  -1   5  15     3286.21     3420.36     81.10 o 
   1   5  15      967.05      987.02     64.14 o 
  -8   6  15     1277.44     1456.06     45.92 o 
  -6   6  15      802.37      831.87     29.00 o 
  -4   6  15      108.52      148.15     27.95 o 
  -2   6  15     1759.73     1939.29     55.32 o 
   0   6  15      380.31      456.86     48.43 o 
  -7   7  15     3073.78     3176.89     76.42 o 
  -5   7  15     1117.91     1112.69     61.53 o 
  -3   7  15     9301.50    10283.85    363.91 o 
  -1   7  15      382.49      408.42     47.13 o 
 -10   0  16     1529.86     1709.61     85.09 o 
  -8   0  16     8934.91     9364.90    324.64 o 
  -6   0  16      708.77      778.88     56.29 o 
  -4   0  16    12415.52    13442.57    454.24 o 
  -2   0  16     1254.55     1180.46     48.54 o 
   0   0  16    12569.36    13425.03    323.03 o 
   2   0  16     4155.89     4153.60    162.32 o 
 -11   1  16       10.27        6.55     31.42 o 
  -9   1  16      126.59      162.46     24.94 o 
  -7   1  16       92.75      103.60     19.36 o 
  -5   1  16        9.95       28.96     22.16 o 
  -3   1  16       30.77       59.48     19.01 o 
  -1   1  16        2.68       21.12     15.84 o 
   1   1  16        4.38        5.38     17.62 o 
 -10   2  16     5427.48     5632.82    196.36 o 
  -8   2  16      233.50      242.17     41.89 o 
  -6   2  16     8054.90     8546.75    301.08 o 
  -4   2  16      309.12      311.55     48.43 o 
  -2   2  16     6597.92     7077.70    147.37 o 
   0   2  16      269.28      278.53     25.53 o 
  -7   3  16      118.39      132.21     37.96 o 
  -5   3  16      333.32      337.73     49.74 o 
  -3   3  16     2439.74     2633.99     82.38 o 
  -1   3  16      214.23      237.79     23.33 o 
  -6   4  16      391.06      367.84     48.43 o 
  -4   4  16      545.72      497.44     53.67 o 
  -2   4  16      856.90      930.02     45.24 o 
   0   4  16     1262.56     1432.09     75.92 o 
  -3   5  16     1515.52     1589.18     89.01 o 
  -1   5  16     2981.97     3200.61    133.52 o 
  -7   1  17        1.19       11.67     17.29 o 
  -5   1  17     2282.14     2386.92    111.92 o 
  -3   1  17      183.97      221.23     41.89 o 
  -1   1  17     3080.69     3229.41    133.52 o 
  -2   2  17     1683.38     1833.84     63.79 o 
                                                 
